# Supplementary material for: A step towards Balkan Capsicum annuum L. core collection: Phenotypic and biochemical characterization of 180 accessions for agronomic, fruit quality, and virus resistance traits
Source: PLoS One. 2020 Aug 17;15(8):e0237741. doi: 10.1371/journal.pone.0237741 (PMC7430755; doi:10.1371/journal.pone.0237741)
Supplement: S4 Table — (XLSX) [file pone.0237741.s008.xlsx]

## Sheet: S4 Table
S4 Table. Accessions Pooled Mean for Agro-Morpholoigcal Traits
Accession	Plant Height (cm)	Stem Height (cm)	Embranchment	Fruit Length (cm)	Fruit Width (cm)	Fruit Wall Thickness (mm)	Locules	Fruit Weight (g)	Usable Part (g)	Productivity (kg/plant)
CAPS_1	92.75	17.9167	2.83333	1.36667	1.25833	1.02917	2.5	1.3	0.841667	0.300167
CAPS_2	114.083	23.25	2.25	2.89167	3.15833	3.365	3.25	14.2833	8.91667	0.4055
CAPS_3	86.25	17.6667	3	2.18333	1.2	1.44417	2.33333	1.22667	1.03333	0.314
CAPS_4	87.0833	18.5833	2.91667	2.76667	3.375	2.45917	3.25	12.15	8.69167	0.518167
CAPS_5	97.5833	18.6667	2.83333	6.175	2.075	1.97583	2.66667	9.43333	6.04167	0.348667
CAPS_6	86.4167	22.9167	2.66667	6.00833	2.40833	2.1775	2.41667	10.9733	7.05	0.523333
CAPS_7	79.0833	19.75	2.41667	5.90833	2.825	3.07083	3.16667	15.805	11.5	0.679833
CAPS_8	97.9167	20.8333	3	9.28333	2.25	2.7825	2.33333	21.1667	17.7417	0.537
CAPS_9	41.0833	22	2.25	8.475	1.99167	2.06	2.41667	11.6417	9.56667	0.246833
CAPS_10	98.3333	28.1667	2.58333	17.2417	2.125	2.4225	2.66667	20.525	17.3417	0.961333
CAPS_11	67	18.3333	2.75	6.825	2.38333	2.57	2.5	13.3917	9.45	0.530833
CAPS_12	72.5833	23.1667	2.91667	6.38333	2.025	1.79167	2.41667	7.95	5.09167	0.4925
CAPS_13	58.5833	18.4167	2.41667	7.525	1.63333	2.51833	2.66667	9.65	7.675	0.455833
CAPS_14	70.0833	23.75	2.58333	18.4417	1.925	2.51417	2.16667	19.1333	16.4667	0.758333
CAPS_15	76.5	25.9167	2.33333	17.65	3.36917	2.64333	2.16667	63.5167	50.15	0.312583
CAPS_16	64.5833	14.25	3.5	13.475	4.95	4.01417	3.08333	95.4583	84.9333	0.7345
CAPS_17	66.4167	14.1667	2.83333	17.0667	3.475	2.9375	2.16667	52.7917	43.6167	0.759833
CAPS_18	66.6667	14.9167	3	12.1417	5.00833	3.6725	2.91667	85.2	75.9	0.530833
CAPS_19	84.25	19	2.58333	16.0333	3.6	2.91917	2.5	54.15	42.7917	0.565333
CAPS_20	70.25	23.4167	2.83333	14.375	3.75833	3.52083	2.33333	62.8083	54.0917	0.529333
CAPS_21	96.3333	29.75	3	13.325	3.98333	3.02	2.58333	62.8417	52.025	0.419
CAPS_22	73.75	21.1667	2.66667	12.8583	4.425	4.0125	2.5	75.4583	65.2917	0.766
CAPS_23	60.5833	20.9167	2.75	11.8667	4.50833	4.08333	2.58333	80.025	68.7	0.712833
CAPS_24	78.75	30.75	2.75	13.6667	4.11667	3.50083	2.41667	66.1583	56.1583	0.693167
CAPS_25	87.9167	17.5	2.83333	12.8667	5.33083	4.08583	2.91667	91.7417	80.5917	0.842
CAPS_26	76	23.5833	2.33333	13.675	5.1575	4.29083	2.58333	97.9333	85.1167	0.688333
CAPS_27	64.5833	22.0333	2.58333	15.3947	4.16583	4.36417	2.33333	82.9908	69.9817	0.736
CAPS_28	57.75	20.5	2.33333	9.74167	4.9	3.8175	2.83333	68.7417	58.3417	0.523667
CAPS_29	60.4167	17.9167	2.5	7.25833	5.7	3.975	3.33333	71.3333	60.675	0.573667
CAPS_30	67.5833	20.4167	2.5	8.24167	6.19167	5.335	3.25	102.292	91.4917	0.722
CAPS_31	88.7917	19.8333	2.66667	9.16667	4.5725	3.80667	2.5	60.9	51.0083	0.487
CAPS_32	81	25.6667	3.08333	7.5	7.08333	3.89167	2.75	80.9417	69.5	0.690833
CAPS_33	60.9167	16.5833	2.25	3.9	6.29167	5.8375	2.66667	105.475	86.6167	0.482333
CAPS_34	79.9167	22	2.75	5.01667	7.975	5.325	3	137.375	120.708	0.367083
CAPS_35	57.9167	16.3333	2.66667	2.05	4.09167	4.04917	3	35.875	28.3833	0.474167
CAPS_36	87.25	21.3333	2.41667	4.61667	6.475	5.505	3.5	96.3917	85.6917	0.330833
CAPS_37	79.1667	23.5833	2.25	4.43333	6.68333	5.14167	2.66667	98.5917	82.7083	0.462667
CAPS_38	74.6667	21.5833	2.41667	4.11667	6.1	5.31833	3	106.383	93.6083	0.5765
CAPS_39	76.0833	24.5	2.41667	11.1167	4.56667	3.50333	2.58333	67.2333	55.775	0.447833
CAPS_40	74.4167	19.1667	2.83333	12.0083	4.54167	3.39167	2.08333	70.2083	59.2083	0.47
CAPS_41	58.8333	20	2.33333	11.875	5.01667	3.91417	2.5	76.4333	63.6833	0.6275
CAPS_42	61.8333	19.8333	2.41667	12.1667	5.50833	3.87833	2.58333	87.3	74.3417	1.05083
CAPS_43	64.5	18	2.25	11.5917	4.76667	3.85417	2.91667	77.425	63.575	0.723667
CAPS_44	76.6667	28	2.75	11.225	4.32833	3.52167	2.75	100.808	80.9583	0.613667
CAPS_45	74.5833	27.1667	2.41667	12.9333	4.325	3.97417	2.08333	113.05	97.15	0.689167
CAPS_46	77.5	25.4167	2.66667	12.525	4.18333	3.435	2.5	72.0917	58.7	0.605333
CAPS_47	80.4167	23.8333	2.83333	12	4.15	3.6275	2.41667	84.0917	70.7917	0.513333
CAPS_48	65.8333	24.1667	3	12.9167	6.30833	4.155	2.33333	133.883	114.975	0.567833
CAPS_49	68.3333	23.75	2.75	10.7583	4.10833	3.265	2.25	60.925	47.2	0.574167
CAPS_50	72.5	23.5	2.33333	13.0833	2.825	3.11083	2.41667	67.025	53.7083	0.550833
CAPS_51	50.1667	16.1667	2.25	13.5833	5.93333	3.90667	2.91667	116.5	101.792	0.6175
CAPS_52	83.3333	24.1667	2.58333	10.475	4.79167	3.95917	2.66667	94.0583	79.4275	0.855833
CAPS_53	83.8333	25.9167	2.66667	12.35	5.425	3.88417	2.5	107.975	91.9917	0.863333
CAPS_54	68.5833	18.75	2.5	10.7167	4.785	4.1775	2.83333	91.4083	77	0.716667
CAPS_55	70.8333	21.25	2.75	13.4083	5.925	4.62167	2.75	129.083	114.017	0.6525
CAPS_56	61.25	19.0833	2.83333	12.4833	5.5125	4.3225	3.16667	108.825	93.775	0.675833
CAPS_57	67.4167	19.25	2.83333	10.1667	4.56667	4.19	2.75	96.3333	81.175	0.613333
CAPS_58	65.4167	19.5833	2.5	10.275	4.525	2.9125	2.5	78.525	63.65	0.408333
CAPS_59	74.1667	25	3	12.925	5.175	4.4375	2.5	112.708	95.7417	0.560833
CAPS_60	66.3333	23.6667	2.5	12.4667	5.95833	4.44417	2.5	139.8	120.792	0.587
CAPS_61	74	25.75	2.66667	12.8167	5.63333	3.915	2.33333	102.692	87.6667	0.692833
CAPS_62	32.5	26.5	1.16667	6.725	2.34167	1.08167	2.75	10.225	7.45	0.108333
CAPS_63	43.9167	28.3333	1.83333	9.85833	3.29167	1.78833	2.91667	21.8083	19.0333	0.2075
CAPS_64	69.3333	18.0833	2.5	8.71667	3.25833	1.03917	2.33333	14.0583	11.8583	0.1145
CAPS_65	67.0833	22	3	8.74167	2.075	1.1225	2.5	9.78333	8.51667	0.180833
CAPS_66	82.25	29.5	2.83333	12.6083	2.35	1.61667	3.08333	23.575	19.8917	0.201667
CAPS_67	91.5833	29	3.08333	7.7	2.64167	1.5575	3.91667	18.2667	14.575	0.2425
CAPS_68	82.5	22.9167	3	3.18333	4.32917	3.03167	3.33333	22.6417	17.2417	0.7175
CAPS_69	84.8333	26.3333	2.41667	14.5167	2.25833	2.20083	2.25	31.8667	25.6333	0.654
CAPS_70	89.9167	29.5833	2.58333	17.6917	2.10833	2.2325	2.16667	30	25.5583	1.2575
CAPS_71	101.667	24.75	2.5	12.6083	3.16667	2.83375	2.08333	45.0083	37.3417	0.715833
CAPS_71A	83.75	22.5	2.25	15.9167	2.44167	2.5825	2.33333	48.0583	41.2667	0.641667
CAPS_72	93.9167	25.25	2.58333	13.3167	1.40833	2.24417	2.08333	10.1833	7.6	0.399167
CAPS_73	86.4167	23	2.5	22.75	1.975	2.12667	2.25	28.4833	25.05	0.6655
CAPS_74	92.9167	20.8333	2.66667	12.2	1.39167	2.02333	2.33333	28.0917	24.6083	0.925833
CAPS_75	98	27.8333	2.75	8.30833	2.55833	2.19333	2.33333	18.0917	12.3667	0.4455
CAPS_76	69.0833	19.5833	2.75	6.725	2.86667	2.8625	2.83333	22.1167	17.1917	0.593167
CAPS_77	74.0833	21.8333	2.66667	8.85	2.725	2.9725	3.08333	28.3167	24.0583	0.607667
CAPS_78	77.3333	23.4167	2.58333	13.4	2.5	2.87667	2.25	27.6167	22.6833	0.599667
CAPS_79	89.5833	29.1667	2.16667	15.2417	3.9	3.57583	2.41667	79.8	68.0083	0.5575
CAPS_79А	72.0833	29.1667	2.83333	12.575	4.24333	3.54833	2.83333	74.725	62.475	0.595833
CAPS_80	73.8333	20.1667	2.83333	10.4833	6.45833	5.5325	3.08333	127.992	113.4	0.779
CAPS_81	80.4167	26.3333	3	9.65833	3.85833	3.03667	2.75	43.9417	32.5833	0.4725
CAPS_82	77	21.8333	2.58333	12.3583	5.7	4.61167	3	123.933	103.475	0.649167
CAPS_83	70.5833	18.9167	2.41667	11.4333	3.96	4.30167	2.25	103.8	86.1667	0.529167
CAPS_84	64.6667	16	2.58333	15.75	4.45833	3.69917	2.25	84.975	68.9167	0.831667
CAPS_85	65.75	24.5833	2.58333	13.9167	4.175	3.37917	2.75	85.6333	70.625	0.756667
CAPS_86	70.8333	20.3333	2.58333	11.2833	5.23333	4.04833	2.66667	108.575	87	0.643333
CAPS_87	71.3333	21.5	2.25	13.3917	5.85833	4.19333	2.5	122.392	110.608	0.760833
CAPS_88	71.5	22.9167	2.25	12.9	5.01667	3.81583	2.16667	101.508	87.9333	0.879167
CAPS_89	80.75	21.0833	2.33333	12.5833	4.88333	3.57333	2.91667	93.05	82.8917	0.634167
CAPS_90	69.75	22.75	2.66667	12.975	4.475	3.93333	3	101.308	79.5417	0.6725
CAPS_91	78.8333	26.8333	2.66667	12.0583	5.475	4.07417	2.58333	107.917	84.4417	0.376333
CAPS_92	70	21.25	2.41667	6.44167	5.79167	4.58833	3.41667	81.0417	67.9833	0.637
CAPS_93	73.4167	20.1667	3	7.69167	6.85833	4.58167	2.91667	102.958	88.3083	0.5725
CAPS_94	67	20.4167	2.58333	6.68333	6.84167	4.87833	3.33333	115.217	100.283	0.5715
CAPS_95	73	20.25	2.58333	7.39167	6.375	5.1125	3.08333	99.3917	88.875	0.536667
CAPS_96	70.6667	17.5833	2.58333	3.20833	6.94167	5.56917	3	93.3583	75.8167	0.623333
CAPS_97	82.5833	22.1667	2.66667	5.25833	7.38083	4.83417	2.91667	137.408	121.487	0.2475
CAPS_97А	77.6667	26.5	2.41667	4.01667	6.6725	5.41917	3.08333	121.842	102.383	0.428333
CAPS_98	77.8333	23.75	2.66667	4.53333	8.64417	5.72	3.33333	145.475	123.7	0.474167
CAPS_101	75	26.6667	2.66667	3.41667	7.60833	5.14167	3.08333	124.642	108.517	0.501
CAPS_102	75	25	2.75	12.925	6.01667	4.78583	2.33333	105.217	89.3917	0.548833
CAPS_103	72.0833	22.0833	2.75	4.48333	8.575	5.96333	3.25	151.817	131.567	0.496833
CAPS_104	82.9167	21.6667	2.41667	4.05833	8.075	5.70583	3.16667	148.108	130.275	0.590833
CAPS_105	80.4167	23.3333	2.66667	4.35	7.59167	6.65917	3.08333	129.592	110.308	0.653333
CAPS_107	66.6667	19.8333	2.41667	4.29167	7.55	4.56917	3.16667	118.333	101.15	0.489
CAPS_108	86.25	25.6667	2.66667	19.0417	2.91667	2.29583	2.25	44.475	36.6333	0.5165
CAPS_109	85.1667	23.5	2.75	15.2333	1.56667	1.84833	2	18.8083	15.4833	0.566667
CAPS_110	43.75	10.0833	4.91667	1	1.01667	1.105	2.75	0.675	0.466667	0.165333
CAPS_110A	65.1667	14.1667	4.16667	2.71667	1.38333	1.43583	2.66667	2.30833	1.59167	0.264333
CAPS_111	60.4167	20.5	2.66667	5.19167	2.56667	2.21083	2.58333	11.8167	8.30833	0.462833
CAPS_112	89.3333	20.5	2.41667	9.88333	1.80917	2.27667	2.08333	19.5583	15.55	0.461
CAPS_113	83.3333	25.9167	2.91667	7.8	1.53333	1.82917	2.08333	9.15833	6.85	0.433167
CAPS_114	77.5	22.3333	2.66667	2.83333	2.85	2.19667	2.75	8.8	6.11667	0.327167
CAPS_115	77.9167	21.1667	2.66667	2.75833	4.08333	3.77917	2.58333	23.075	15.825	0.388056
CAPS_116	85.4167	22.25	2.66667	4.2	2.35	2.14167	2.41667	8.85833	4.625	0.423333
CAPS_117	73.75	20.5	2.58333	17.25	2.46667	2.01667	2.33333	28.925	24.55	0.5725
CAPS_117A	65.6667	19.8333	2.66667	16.4167	3.225	2.74333	2.16667	42.4667	36.1417	0.7705
CAPS_118	72.5	27.25	2.75	15.2033	2.76667	2.4975	2.25	31.125	26.7667	0.712167
CAPS_119	72.5	23.1667	2.83333	15	2.69167	2.9375	2.41667	40.1583	31.3667	0.485833
CAPS_120	84.8333	29	2.58333	16.6167	2.71667	2.0875	2.41667	36.7917	28.9083	0.487833
CAPS_121	75.6667	24.5833	2.58333	17.3417	2.7	2.51167	2.5	41.75	33.8833	0.468
CAPS_121A	72.0833	23.1667	2.58333	7.20833	5.69167	5.03	2.58333	85.7167	72.0333	0.668833
CAPS_122	77.0833	27.9167	3	12.8333	6.875	4.70667	2.33333	131.692	117.808	0.562167
CAPS_123	84	27.3333	2.66667	15.6	3.28333	2.42	2.41667	48.9917	40	0.524833
CAPS_124	66.0833	20.6667	2.75	10.5083	1.55833	2.09333	2	12.1667	9.76667	0.346
CAPS_125	69.5833	19.1667	2.75	10.9917	0.941667	1.50583	2.08333	6.55	5.475	0.514833
CAPS_126	80	25.8333	2.5	3.30833	3.3175	3.43	2.66667	18.75	12.0417	0.372278
CAPS_127	70.8333	22.9167	2.5	3.44167	6.48333	5.75333	3.5	99.4667	78.3	0.467667
CAPS_128	88.3333	27.1667	2.41667	2.23333	3.68333	2.9375	2.66667	16.675	10.375	0.453333
CAPS_129	64.1667	23.75	2.66667	12.925	6.135	4.36583	2.16667	122.525	108.075	0.695
CAPS_130	94.1667	25.4167	2.75	9.75	1.69417	2.415	2.25	23.0833	17.5083	0.4395
CAPS_131	74.5833	20.4167	2.58333	4.125	7.54167	5.82833	2.83333	128.85	115.983	0.4925
CAPS_132	72.0833	22.9167	2.5	18.1083	2.58333	2.49333	2.25	37.9333	31.975	0.464167
CAPS_133	75.8333	22.5	2.83333	8.125	5.21917	3.785	3.08333	61.875	51.625	0.619
CAPS_133А	76.6667	29	2.41667	10.6417	4.75	2.72083	2.16667	49.6417	37.7	0.4125
CAPS_134	70.4167	20.4167	2.58333	7.65	6.03333	4.41833	3.25	87.0583	77.85	0.690333
CAPS_135	81.6667	27.5	2.66667	7.38333	6.21667	4.04667	3.33333	90.5667	78.9	0.520333
CAPS_135А	74.5833	20.4167	3	2.86667	4.61667	5.91667	3.58333	46.975	39.3917	0.414167
CAPS_136	75	24.4167	2.66667	8.30833	4.76333	4.02583	2.41667	53.7167	43.0083	0.641
CAPS_137	89.1667	26.9167	2.83333	8.76667	1.21667	1.63833	2.33333	6.81667	5.33333	0.343833
CAPS_138	77.0833	30	2.83333	10.8167	5.075	2.225	2.08333	47.925	36.4583	0.284167
CAPS_139	64.5833	23.4167	2.75	7.475	2.2	2.1325	2.33333	12.95	8.74167	0.501333
CAPS_140	87.25	31.1667	2.41667	12.5	3.61917	2.57583	2.5	48.225	37.9583	0.243667
CAPS_141	75	28.75	2.83333	13.2583	6.25833	4.06833	2.58333	138.6	124.442	0.553167
CAPS_142	84.5833	26.25	2.91667	13.5667	7.36667	4.66167	2.33333	178.483	157.517	0.6745
CAPS_143	83.3333	26.0833	2.91667	7.30833	5.14167	2.61583	3.33333	53.6833	43.175	0.366
CAPS_143A	90.4167	28.75	2.58333	11.975	4.84083	2.83917	2.58333	61.8417	46.2167	0.452667
CAPS_144	77.0833	24.4167	2.5	15.825	1.475	1.8925	2	15.3417	13.2	0.42
CAPS_145	74.3333	28.1667	2.75	11.8	4.63333	2.775	2.16667	56.4417	44.075	0.334833
CAPS_146	74.1667	22.0833	2.91667	7.53333	6.2	3.47583	3.58333	76.375	65.3	0.623667
CAPS_147	76.25	22.0833	3	7.63333	6.64167	3.345	3.58333	98.6917	83.6083	0.543
CAPS_148	92.0833	24.5833	3	7.44167	6.225	3.81417	3.25	81.2667	68.45	0.674833
CAPS_149	83.75	26.6667	2.33333	16.6	2.62667	2.4725	2.83333	35.1333	26.8917	0.426833
CAPS_149A	87.5	23.5833	2.66667	16.9667	2.54083	2.7225	2.66667	33.8	27.1667	0.448833
CAPS_150	64.1667	20.8333	2.41667	10.05	5.19167	3.85	2.83333	75.0917	63.725	0.5955
CAPS_151	61.9167	22.75	2.75	11.8583	5.49167	3.20833	2.91667	85.5	72.9667	0.3095
CAPS_151А	68.3333	18.3333	2.83333	2.86667	6.175	5.27917	2.75	68.8583	57.8583	0.5425
CAPS_151B	57.5	20	2.66667	12.875	6.15833	4.6275	2.66667	111.017	94.8667	0.669667
CAPS_152	67.0833	25.8333	2.66667	6.44167	2.73333	2.6875	2.08333	14.7333	9.925	0.394833
CAPS_153	80.8333	26.0833	2.58333	17.6333	3.68083	3.33258	2.25	65.0833	52	0.6135
CAPS_154	81.25	31.5	2.5	18.1667	2.90833	2.425	2.16667	48.8917	40.2333	0.743167
CAPS_155	82.9167	25.4167	2.66667	15.6417	3.13	3.17167	2.16667	54.8167	43.3083	0.658667
CAPS_156	77.9167	31.25	2.58333	14.7917	3.90167	2.94083	2.08333	73.325	59.5333	0.950333
CAPS_157	87.9167	29.5833	2.75	15.175	6.50417	4.47917	2.25	180.642	160.575	0.615667
CAPS_158	88.75	30.4167	2.66667	13.6667	3.39167	2.8525	2.16667	43.7167	33.7	0.325667
CAPS_159	68.75	25.8333	2.75	12.375	3.775	3.37667	2.25	54.7583	45.5333	0.402
CAPS_160	87.9167	23.75	2.5	6.775	6.05833	3.75667	3.08333	74.6167	63.75	0.534167
CAPS_161	82.5	24.1667	2.75	7.075	5.03333	3.325	3.41667	56.5833	46.2333	0.527333
CAPS_162	82.0833	26.6667	2.58333	16.2667	5.10833	4.02	2.33333	99.6667	86.9417	0.603
CAPS_163	69.1667	17.9167	2.91667	4.08333	7.675	5.64583	3.16667	120.158	105.333	0.735667
CAPS_164	88.75	22.9167	3	3.625	7.875	5.48917	2.75	123.575	109.733	0.374667
CAPS_165	73.3333	23.3333	2.91667	4.17083	7.04583	5.16917	3.16667	103.458	86.6167	0.566833
CAPS_166	75.4167	25.25	2.41667	22.6667	2.11667	2.0875	2.16667	29.2917	24.8833	0.641833
CAPS_168	62.9167	22.0833	2.83333	13.325	4.91667	3.645	3	80.1583	69.15	0.481367
CAPS_169	86.6667	24.1667	3.25	3.90833	7.69167	5.30917	3.25	121.008	107.058	0.643833
CAPS_171	79.1667	23.75	2.66667	12.375	4.25833	2.31083	2.66667	50.9	40.0333	0.369167
CAPS_173	75.4167	27.9167	2.58333	10.425	4.41667	2.33417	2.25	44.5833	32.3833	0.3545
CAPS_174	73.5833	28.75	2.66667	7.175	1.97	1.81833	2.16667	10.6	7.05	0.382333
