# Supplementary material for: A step towards Balkan Capsicum annuum L. core collection: Phenotypic and biochemical characterization of 180 accessions for agronomic, fruit quality, and virus resistance traits
Source: PLoS One. 2020 Aug 17;15(8):e0237741. doi: 10.1371/journal.pone.0237741 (PMC7430755; doi:10.1371/journal.pone.0237741)
Supplement: S5 Table — (XLSX) [file pone.0237741.s009.xlsx]

## Sheet: S5 Table
S5 Table. Accessions Pooled Mean of Fruit Quality Traits
Accession	TSS/Brix (%)	Vit C (mg/100g FW)	Total Phenol (mg GAE/100g FW)	FRAP (μmolFe2+/g FW)
CAPS_1	3.7	29.3	83.1017	5.61478
CAPS_2	3.83333	42.7667	67.6283	3.40356
CAPS_3	4.2	70.1667	93.2593	6.83122
CAPS_4	4.11667	66	87.0611	4.03082
CAPS_5	4.66667	59.4667	100.925	5.01539
CAPS_6	5.16667	61.5667	108.244	4.79951
CAPS_7	4.98333	53.0667	91.2511	4.30702
CAPS_8	4.6	45.7833	67.0323	2.80781
CAPS_9	3.66667	18.1667	64.2572	3.81847
CAPS_10	4.56	20	56.7866	2.85056
CAPS_11	4.83333	67.32	105.478	5.9469
CAPS_12	5.23333	139.433	163.868	8.37993
CAPS_13	6.23333	159.217	141.209	6.88946
CAPS_14	5.06667	108.133	172.567	12.651
CAPS_15	3.43333	38.3667	73.9263	4.58351
CAPS_16	3.96667	139.367	70.5627	4.53252
CAPS_17	3.83333	26.7667	87.5176	5.76101
CAPS_18	3.9	13.5	59.9164	2.6062
CAPS_19	3.46667	62.2667	86.4135	6.27717
CAPS_20	4.43333	18.3667	62.3688	3.22337
CAPS_21	4.66667	24.1333	70.6166	3.05049
CAPS_22	4.3	23.2333	60.308	3.26878
CAPS_23	3.225	24.6	105.179	4.46024
CAPS_24	3.8	103.767	84.8004	5.60907
CAPS_25	3.33333	71.1667	56.6072	3.49051
CAPS_26	4.26667	41.6	48.8758	2.18097
CAPS_27	4.26667	14.0667	48.8789	2.312
CAPS_28	4.5	29	64.8479	3.40891
CAPS_29	4.56667	36.4	84.2899	3.96952
CAPS_30	5.9	25.9	85.4334	3.73293
CAPS_31	4.36667	83.6333	83.0061	4.06099
CAPS_32	4.1	54.0333	76.3972	3.84347
CAPS_33	9.26667	230.933	127.553	8.9277
CAPS_34	9.06667	218.667	125.02	8.18287
CAPS_35	8.2	181.833	134.919	7.2126
CAPS_36	9.6	236.267	164.802	8.48702
CAPS_37	8.96667	181.333	146.438	9.6076
CAPS_38	7.56667	150.9	120.078	7.5717
CAPS_39	7.13333	135.167	112.784	5.62153
CAPS_40	8.23333	131.533	154.22	8.51749
CAPS_41	8.23333	146.167	104.402	6.24138
CAPS_42	6.53333	134.7	89.5114	4.76127
CAPS_43	8.06667	114.133	93.5961	5.12689
CAPS_44	7.73333	168.5	119.842	6.04268
CAPS_45	7.8	160.4	98.0699	4.93027
CAPS_46	8.86667	177.067	133.799	8.36448
CAPS_47	8.66667	151.867	153.571	7.97736
CAPS_48	8.63333	150.333	105.419	5.96135
CAPS_49	6.63333	131.367	147.578	11.0385
CAPS_50	8.36667	135.667	104.24	5.60049
CAPS_51	8.4	227.733	137.507	4.72039
CAPS_52	9.43333	156.633	145.486	7.34089
CAPS_53	9	166.6	176.675	8.54046
CAPS_54	8.76667	167.067	134.137	7.03252
CAPS_55	9.33333	153.3	146.108	6.64466
CAPS_56	10.0667	231.467	160.972	6.55133
CAPS_57	8.06667	169.9	98.5984	5.35343
CAPS_58	11.3333	260.8	171.865	9.71076
CAPS_59	7.8	150.9	130.035	4.5927
CAPS_60	8.86667	152.8	152.181	6.57376
CAPS_61	8.66667	143.767	88.1396	3.55411
CAPS_62	11.5667	249.6	227.814	14.9867
CAPS_63	10.4333	225.067	203.347	10.8674
CAPS_64	13.3	168.5	295.838	10.3663
CAPS_65	12.3667	166.1	220.627	8.92007
CAPS_66	12.4333	152.8	192.487	8.72977
CAPS_67	10.7333	156.6	212.611	9.0862
CAPS_68	4.43333	9.26667	91.4347	2.62946
CAPS_69	5.6	15.1667	150.8	5.84165
CAPS_70	4.03333	13.1667	52.8324	1.57892
CAPS_71	4.36667	11.8333	62.3295	2.11252
CAPS_72	4.63333	46.3667	87.0821	2.97605
CAPS_73	5.2	82.6667	201.019	11.9174
CAPS_74	4.43333	17.4	73.7926	2.77927
CAPS_75	4.76667	81.9333	106.503	4.44903
CAPS_76	8.1	132.3	128.687	4.49354
CAPS_77	5.36667	12.2333	85.1385	2.49917
CAPS_78	5.9	32.2667	94.1326	3.17495
CAPS_79	4.6	7.1	66.1971	2.8064
CAPS_80	3.36667	6.83333	53.544	2.5619
CAPS_81	8.56667	158.5	156.673	8.1145
CAPS_82	8.46667	162.333	116.667	5.96184
CAPS_83	6.76667	168.967	111.829	6.22981
CAPS_84	9.13333	172.333	128.783	6.65707
CAPS_85	9.43333	172.767	135.635	5.69583
CAPS_86	9.43333	172.333	154.976	7.88593
CAPS_87	8.86667	126.167	106.099	6.09987
CAPS_88	8.63333	115.3	102.362	5.82456
CAPS_89	8.66667	166.333	138.276	5.58181
CAPS_90	8.83333	193.067	146.227	6.89484
CAPS_91	10.5	213.867	142.882	7.95914
CAPS_92	3.66667	11.0667	59.5912	2.16242
CAPS_93	3.93333	19.7	58.7749	1.71981
CAPS_94	6	42.1667	80.6335	4.14361
CAPS_95	4.83333	104.5	82.597	3.729
CAPS_96	7.63333	127.867	138.096	9.06362
CAPS_97	7.9	159.467	116.564	4.90147
CAPS_98	8.43333	151.367	112.989	5.40796
CAPS_101	7.06667	146.867	126.415	5.29092
CAPS_102	9.2	144.167	160.101	11.3809
CAPS_103	7.63333	192.033	136.22	9.55478
CAPS_104	7.16667	164.3	115.9	8.30848
CAPS_105	7.16667	161.033	111.666	4.70715
CAPS_107	7.63333	142.5	139.301	13.8442
CAPS_108	6.33333	113.8	112.17	6.03067
CAPS_109	7.96667	137	161.905	12.0901
CAPS_110	6.83333	11.1667	210.401	12.3782
CAPS_111	4.4	149.633	126.762	9.6423
CAPS_112	6.76667	136.467	118.33	6.06748
CAPS_113	6.13333	135.867	112.13	7.78807
CAPS_114	5.53333	141.3	168.537	8.76787
CAPS_115	6.2	87.7	128.647	5.75076
CAPS_116	5.3	46.1667	152.709	9.04505
CAPS_117	5.93333	74.5333	95.7069	6.20176
CAPS_118	6.2	58.7667	127.845	7.08413
CAPS_119	7.03333	71.6333	120.75	5.66069
CAPS_120	7.1	20.3667	151.165	10.6715
CAPS_121	8.63333	64.2	129.887	8.99553
CAPS_122	9.26667	154.467	133.01	5.47131
CAPS_123	5.76667	38.1333	101.317	4.41365
CAPS_124	6.96667	178.3	162.827	15.8609
CAPS_125	6.33333	127.533	161.935	12.6168
CAPS_126	7.33333	85.7	162.372	6.17444
CAPS_127	6.86667	124.567	133.309	12.9139
CAPS_128	6.96667	180	115.346	8.08691
CAPS_129	8.8	164.267	146.537	5.81353
CAPS_130	6.43333	77.4	101.051	5.80284
CAPS_131	7.6	182.233	136.944	6.03433
CAPS_132	4.86667	131.867	77.0646	5.4989
CAPS_133	15.2667	224.333	277.337	21.7554
CAPS_134	4.3	75.6667	80.1135	4.03666
CAPS_135	4.56667	125.867	73.5302	5.44367
CAPS_136	5.46667	103.2	87.6214	4.07873
CAPS_137	7.36667	108.633	182.495	11.3369
CAPS_138	18.0667	182.233	414.784	26.8534
CAPS_139	7.16667	137.9	144.16	10.2655
CAPS_140	12.4667	187.967	230.236	17.0844
CAPS_141	8.86667	165.4	143.56	5.65057
CAPS_142	8.73333	140.9	151.672	8.39147
CAPS_143	5.53333	17.5	106.457	4.6691
CAPS_144	5.53333	135.567	165.709	10.2659
CAPS_145	13.8333	177.733	185.223	11.9551
CAPS_146	4.3	33.3667	86.3837	3.72735
CAPS_147	3.93333	8.96667	61.4394	1.90785
CAPS_148	4.13333	4.76667	69.359	2.64563
CAPS_149	5.1	8.6	115.953	7.05402
CAPS_150	8.96667	161.567	152.591	12.0814
CAPS_151	11.5333	229.267	237.666	10.3937
CAPS_152	4.23333	102.333	136.86	8.91747
CAPS_153	5.7	18.9333	99.1911	6.02611
CAPS_154	4.46667	37.7	82.1949	5.5138
CAPS_155	5.6	29.8	102.128	6.33119
CAPS_156	4.26667	14.0333	74.2104	3.84506
CAPS_157	8.63333	145.067	123.479	7.38819
CAPS_158	7.5	110.367	110.608	6.49302
CAPS_159	8.5	168.633	149.764	9.55313
CAPS_160	4.06667	124.267	76.8188	2.55713
CAPS_161	4.03333	197.233	77.2125	4.9062
CAPS_162	9.76667	146.9	154.537	5.64223
CAPS_163	6.76667	152.3	131.489	5.41077
CAPS_164	8.03333	172.967	162.533	16.0763
CAPS_165	7.36667	178.933	121.417	11.4517
CAPS_166	4.7	273.467	102.078	3.75405
CAPS_168	8.7	168.1	181.578	8.90614
CAPS_169	7.93333	177.867	162.395	6.63326
CAPS-171	12.5	150.7	218.75	15.4603
CAPS_173	16.1	201.8	272.357	18.8396
CAPS_174	7	150.2	157.6	7.72803
CAPS_110A	6.9	123.533	179.664	12.1546
CAPS_117A	4.23333	103.233	74.6231	4.72494
CAPS_121A	4.4	15.4667	77.4327	3.4363
CAPS_133A	4.2	32.4	64.8619	3.6135
CAPS_135A	8.33333	194.2	175.409	20.2067
CAPS_143A	12.5333	183.6	229.13	16.6314
CAPS_149A	4.46667	9.46667	103.379	6.3703
CAPS_151A	7.43333	199.1	152.936	9.71261
CAPS_151B	7.96667	152.867	155.577	6.8013
CAPS_71A	4.4	28.3667	69.8068	3.09603
CAPS_79A	4.85	86.6	73.034	3.33947
CAPS_97A	7.86667	160.433	117.084	4.66177
