# Supplementary material for: A step towards Balkan Capsicum annuum L. core collection: Phenotypic and biochemical characterization of 180 accessions for agronomic, fruit quality, and virus resistance traits
Source: PLoS One. 2020 Aug 17;15(8):e0237741. doi: 10.1371/journal.pone.0237741 (PMC7430755; doi:10.1371/journal.pone.0237741)
Supplement: S6 Table — (XLSX) [file pone.0237741.s010.xlsx]

## Sheet: S6 Table
S6 Table. Balkan Capsicum collection response to virus screening of TMV, PMMoV, and TSWV
Accession No	Country	TMV	PMMoV	TSWV
CAPS_1	Bulgaria	S	S	S
CAPS_2	Bulgaria	S	S	S
CAPS_3	Bulgaria	R	S	S
CAPS_4	Bulgaria	S	S	S
CAPS_5	Bulgaria	S	S	S
CAPS_6	Bulgaria	S	S	S
CAPS_7	Bulgaria	S	S	S
CAPS_8	Bulgaria	S	S	S
CAPS_9	Bulgaria	S	S	S
CAPS_10	Bulgaria	S	S	S
CAPS_11	Bulgaria	S	S	S
CAPS_12	Bulgaria	S	S	S
CAPS_13	Bulgaria	S	S	S
CAPS_14	Bulgaria	S	S	S
CAPS_15	Bulgaria	S	S	S
CAPS_16	Bulgaria	S	S	S
CAPS_17	Bulgaria	S	S	S
CAPS_18	Bulgaria	S	S	S
CAPS_19	Bulgaria	S	S	S
CAPS_20	Bulgaria	S	S	S
CAPS_21	Bulgaria	S	S	S
CAPS_22	Bulgaria	S	S	S
CAPS_23	Bulgaria	S	S	S
CAPS_24	Bulgaria	S	S	S
CAPS_25	Bulgaria	S	S	S
CAPS_26	Serbia	S	S	S
CAPS_27	Serbia	S	S	S
CAPS_28	Bulgaria	S	S	S
CAPS_29	Bulgaria	S	S	S
CAPS_30	Bulgaria	S	S	S
CAPS_31	Bulgaria	S	S	S
CAPS_32	Bulgaria	R	S	S
CAPS_33	Bulgaria	S	S	S
CAPS_34	Bulgaria	S	S	S
CAPS_35	Bulgaria	S	S	S
CAPS_36	Bulgaria	S	S	S
CAPS_37	Bulgaria	S	S	S
CAPS_38	Bulgaria	S	S	S
CAPS_39	Bulgaria	S	S	S
CAPS_40	Bulgaria	S	S	S
CAPS_41	Bulgaria	S	S	nt
CAPS_42	Bulgaria	S	S	nt
CAPS_43	Bulgaria	S	S	S
CAPS_44	Serbia	S	S	S
CAPS_45	Serbia	R	S	S
CAPS_46	Serbia	S	S	S
CAPS_47	Serbia	S	S	S
CAPS_48	Serbia	R	S	S
CAPS_49	Bulgaria	S	S	S
CAPS_50	Bulgaria	S	S	S
CAPS_51	Bulgaria	S	S	S
CAPS_52	Bulgaria	HG	S	S
CAPS_53	Bulgaria	S	S	S
CAPS_54	Bulgaria	S	S	S
CAPS_55	Bulgaria	S	S	S
CAPS_56	Bulgaria	S	S	S
CAPS_57	Bulgaria	R	S	S
CAPS_58	Bulgaria	S	S	S
CAPS_59	Bulgaria	S	S	S
CAPS_60	Bulgaria	S	S	S
CAPS_61	Bulgaria	HG	S	S
CAPS_62	Bulgaria	S	S	S
CAPS_63	Bulgaria	S	S	S
CAPS_64	Bulgaria	S	S	S
CAPS_65	Bulgaria	S	S	S
CAPS_66	Bulgaria	S	S	S
CAPS_67	Bulgaria	S	S	S
CAPS_68	Bulgaria	S	S	S
CAPS_69	Macedonia	S	S	S
CAPS_70	Bulgaria	S	S	S
CAPS_71	Serbia	S	S	S
CAPS_72	Romania	S	S	S
CAPS_73	Romania	S	S	S
CAPS_74	Serbia	S	S	S
CAPS_75	Bulgaria	S	S	S
CAPS_76	Bulgaria	S	S	S
CAPS_77	Bulgaria	S	S	S
CAPS_78	Bulgaria	S	S	S
CAPS_79	Serbia	S	S	S
CAPS_80	Romania	R	R	S
CAPS_81	Serbia	S	S	S
CAPS_82	Bulgaria	R	S	S
CAPS_83	Bulgaria	R	S	S
CAPS_84	Macedonia	S	S	S
CAPS_85	Bulgaria	S	S	S
CAPS_86	Serbia	S	S	S
CAPS_87	Bulgaria	S	S	S
CAPS_88	Bulgaria	S	S	S
CAPS_89	Romania	R	S	S
CAPS_90	Bulgaria	S	S	S
CAPS_91	Serbia	S	S	S
CAPS_92	Romania	R	S	S
CAPS_93	Romania	S	S	S
CAPS_94	Romania	S	S	S
CAPS_95	Serbia	S	S	S
CAPS_96	Romania	S	S	S
CAPS_97	Serbia	R	S	S
CAPS_98	Romania	R	S	S
CAPS_101	Bulgaria	S	S	S
CAPS_102	Bulgaria	R	S	S
CAPS_103	Bulgaria	S	S	S
CAPS_104	Bulgaria	S	S	S
CAPS_105	Bulgaria	S	S	S
CAPS_107	Bulgaria	S	S	S
CAPS_108	Bulgaria	S	S	S
CAPS_109	Bulgaria	S	S	S
CAPS_110	Bulgaria	S	S	S
CAPS_110A	Bulgaria	S	S	S
CAPS_111	Bulgaria	S	S	S
CAPS_112	Bulgaria	S	S	S
CAPS_113	Bulgaria	S	S	S
CAPS_114	Bulgaria	S	S	S
CAPS_115	Bulgaria	S	S	S
CAPS_116	Bulgaria	S	S	S
CAPS_117	Macedonia	S	S	S
CAPS_118	Macedonia	S	S	S
CAPS_119	Macedonia	S	S	S
CAPS_120	Macedonia	S	S	S
CAPS_121	Macedonia	S	S	S
CAPS_121A	Macedonia	S	S	S
CAPS_122	Macedonia	R	S	S
CAPS_123	Macedonia	S	S	S
CAPS_124	Macedonia	S	S	S
CAPS_125	Macedonia	S	S	S
CAPS_126	Macedonia	R	S	S
CAPS_127	Macedonia	S	S	S
CAPS_127A	Macedonia	S	S	S
CAPS_128	Macedonia	R	S	S
CAPS_129	Bulgaria	S	S	S
CAPS_130	Bulgaria	S	S	S
CAPS_131	Bulgaria	S	S	S
CAPS_132	Bulgaria	S	S	S
CAPS_133	Bulgaria	S	S	S
CAPS_134	Bulgaria	S	S	S
CAPS_135	Bulgaria	R	S	S
CAPS_135A	Bulgaria	R	S	S
CAPS_136	Bulgaria	S	S	S
CAPS_137	Bulgaria	S	S	S
CAPS_138	Bulgaria	S	S	S
CAPS_139	Bulgaria	S	S	S
CAPS_140	Bulgaria	S	S	S
CAPS_141	Bulgaria	R	S	S
CAPS_142	Bulgaria	R	S	S
CAPS_143	Bulgaria	S	S	S
CAPS_143A	Bulgaria	S	S	S
CAPS_144	Bulgaria	S	S	S
CAPS_145	Bulgaria	S	S	S
CAPS_146	Greece	S	S	S
CAPS_147	Greece	S	S	S
CAPS_148	Greece	S	S	S
CAPS_149	Serbia	S	S	S
CAPS_149A	Serbia	S	S	S
CAPS_150	Serbia	S	S	S
CAPS_151	na	S	S	S
CAPS_151A	na	S	S	S
CAPS_151B	na	S	S	S
CAPS_152	Serbia	S	S	S
CAPS_153	Serbia	S	S	S
CAPS_154	Serbia	S	S	S
CAPS_155	Serbia	S	S	S
CAPS_156	Serbia	S	S	S
CAPS_157	Serbia	S	S	S
CAPS_158	Serbia	S	S	S
CAPS_159	Albania	S	S	S
CAPS_160	Albania	S	S	S
CAPS_161	Albania	nt	nt	S
CAPS_162	Albania	S	S	S
CAPS_162A	Albania	S	S	S
CAPS_163	Albania	S	S	S
CAPS_164	Albania	nt	nt	S
CAPS_165	Albania	HG	S	S
CAPS_166	Bulgaria	S	S	S
CAPS_169	Bulgaria	S	S	S
CAPS_171	Bulgaria	S		S
CAPS_173	Bulgaria	nt	nt	nt
CAPS_174	Bulgaria	S	S	S
