# Supplementary material for: A step towards Balkan Capsicum annuum L. core collection: Phenotypic and biochemical characterization of 180 accessions for agronomic, fruit quality, and virus resistance traits
Source: PLoS One. 2020 Aug 17;15(8):e0237741. doi: 10.1371/journal.pone.0237741 (PMC7430755; doi:10.1371/journal.pone.0237741)
Supplement: S7 Table — (XLSX) [file pone.0237741.s011.xlsx]

## Sheet: S7 Table
S7 Table. Cluster Analysis Grouping
Group	Accession	VGs	Accession Name	PGH	NA.	NF	PP	CMS	FP	IFC	MFC	FS	FS_PA	FS_BE	PUN	F_Size	FCSC	F_Set	FE	ME	Yield	PH	SH	Emb	FL	FW	FWT	Loc	F_Weight	U_Part	Prod	TSS	Vit_C	TP	FRAP
5	CAPS-1	Pungent	Dekorativni bonbonki	3	7	1	7	5	7	1.8	5	3	5	5	7	1	0	7	5	5	3	92.75	17.92	2.83	1.37	1.26	1.03	2.5	1.3	0.84	0.3	3.7	29.3	83.1	5.61
5	CAPS-2	Pungent	Chereshki_K866	5	7	1	7	5	7	1	5	3	5	5	3	3	0	3	3	5	3	114.08	23.25	2.25	2.89	3.16	3.37	3.25	14.28	8.92	0.41	3.83	42.77	67.63	3.4
5	CAPS-3	Pungent	Chereshka_K962	3	7	1	7	5	7	1.8	5	4	3	5	7	1	0	7	3	3	3	86.25	17.67	3	2.18	1.2	1.44	2.33	1.23	1.03	0.31	4.2	70.17	93.26	6.83
5	CAPS-4	Pungent	Kambichki	5	7	1	7	5	3	1.8	5	7	5	7.9	5	3	7	3	3	3	5	87.08	18.58	2.92	2.77	3.38	2.46	3.25	12.15	8.69	0.52	4.12	66	87.06	4.03
5	CAPS-5	Pungent	Dzhulyunska shipka 1021	7	5	1	7	7	3	1	5	1	3	3	5	3	0	3	3	3	3	97.58	18.67	2.83	6.18	2.08	1.98	2.67	9.43	6.04	0.35	4.67	59.47	100.93	5.02
5	CAPS-6	Pungent	Byala shipka	7	3	1	5	5	3	1.8	5	4	3.5	3	5	3	3	5	3	5	5	86.42	22.92	2.67	6.01	2.41	2.18	2.42	10.97	7.05	0.52	5.17	61.57	108.24	4.8
5	CAPS-7	Pungent	Byala shipka - limonka	7	7	1	7	5	3	1.8	5	4	5	3	5	5	0	5	3	5	5	79.08	19.75	2.42	5.91	2.83	3.07	3.17	15.81	11.5	0.68	4.98	53.07	91.25	4.31
5	CAPS-8	Pungent	Ribki_K859	7	7	1	7	5	3	1	5	1	1	3	3	5	0	3	3	3	5	97.92	20.83	3	9.28	2.25	2.78	2.33	21.17	17.74	0.54	4.6	45.78	67.03	2.81
5	CAPS-9	Pungent	Kozi rog_K414	7	5	1	3	7	3	1	5	1	3	3	3	5	3	3	3	3	3	41.08	22	2.25	8.48	1.99	2.06	2.42	11.64	9.57	0.25	3.67	18.17	64.26	3.82
4	CAPS-10	Pungent	Chorbadzhiyski_K422	7	5	1	7	7	3	1.8	5	1	3	3	3	5	3	5	3	3	7	98.33	28.17	2.58	17.24	2.13	2.42	2.67	20.53	17.34	0.96	4.56	20	56.79	2.85
5	CAPS-11	Sweet Green	Vosachna shipka	7	5	1	7	5	7	1.8	5	4	3.5	3	0	5	0	5	3	5	5	67	18.33	2.75	6.83	2.38	2.57	2.5	13.39	9.45	0.53	4.83	67.32	105.48	5.95
5	CAPS-12	Sweet Green	Shipka sladka	5	3	1	7	5	7	1.8	5	4	5	3	0	3	0	5	3	5	5	72.58	23.17	2.92	6.38	2.03	1.79	2.42	7.95	5.09	0.49	5.23	139.43	163.87	8.38
6	CAPS-13	Sweet Green	Limonova shipka	5	7	1	5	7	3	1	9	1	3	3	0	7	0	5	3	5	5	58.58	18.42	2.42	7.53	1.63	2.52	2.67	9.65	7.68	0.46	6.23	159.22	141.21	6.89
5	CAPS-14	Sweet Green	IZK Delikates	7	3	1	7	5	3	1	5	1	3	3	0	5	3	3	3	5.7	5	70.08	23.75	2.58	18.44	1.93	2.51	2.17	19.13	16.47	0.76	5.07	108.13	172.57	12.65
4	CAPS-15	Sweet Green	Sivria_K717	5	7	1	7	5	3	1	5	4	3.5	3.5	0	7	3	1	3	5	5	76.5	25.92	2.33	17.65	3.37	2.64	2.17	63.52	50.15	0.31	3.43	38.37	73.93	4.58
3	CAPS-16	Sweet Green	Sivria_K733	5	5	1	5	7	3	1.8	5	4	3.5	3	0	5	3	1	3	3	7	64.58	14.25	3.5	13.48	4.95	4.01	3.08	95.46	84.93	0.73	3.97	139.37	70.56	4.53
3	CAPS-17	Sweet Green	Byal piper_K736	5	5	1	7	5	3	1	5	4	5	3	0	5	3	1	5	3	7	66.42	14.17	2.83	17.07	3.48	2.94	2.17	52.79	43.62	0.76	3.83	26.77	87.52	5.76
2	CAPS-18	Sweet Green	Byal piper_K742	5	5	1	7	5	3	1	5	4	5	3	0	7	3	1	5	7	5	66.67	14.92	3	12.14	5.01	3.67	2.92	85.2	75.9	0.53	3.9	13.5	59.92	2.61
3	CAPS-19	Sweet Green	Sivria 600	5	3	1	7	5	3	1.8	5	4	5	3	0	5	3	1	5	3	5	84.25	19	2.58	16.03	3.6	2.92	2.5	54.15	42.79	0.57	3.47	62.27	86.41	6.28
3	CAPS-20	Sweet Green	Zlaten medal 7	5	3	1	5	5	3	1	5	4	5	3	0	7	3	1	5	3	5	70.25	23.42	2.83	14.38	3.76	3.52	2.33	62.81	54.09	0.53	4.43	18.37	62.37	3.22
3	CAPS-21	Sweet Green	Albena	7	0	1	7	5	3	1	5	4	5	3	0	7	0	1	5	3	5	96.33	29.75	3	13.33	3.98	3.02	2.58	62.84	52.03	0.42	4.67	24.13	70.62	3.05
3	CAPS-22	Sweet Green	Hebar	5	3	1	7	5	3	1	5	4	5	3	0	7	0	1	5	3	5	73.75	21.17	2.67	12.86	4.43	4.01	2.5	75.46	65.29	0.77	4.3	23.23	60.31	3.27
3	CAPS-23	Sweet Green	Stryama	5	3	1	7	5	3	1.8	5	4	5	3	0	7	0.3	1	5	3	7	60.58	20.92	2.75	11.87	4.51	4.08	2.58	80.03	68.7	0.71	3.23	24.6	105.18	4.46
3	CAPS-24	Sweet Green	Milkana F1	5	3	1	7	7	3	1.8	5	4	5	3	0	7	0.3	1	5	3	5	78.75	30.75	2.75	13.67	4.12	3.5	2.42	66.16	56.16	0.69	3.8	103.77	84.8	5.61
3	CAPS-25	Sweet Green	Yasen F1	5	3	1	7	5	3	1.8	5	4	5	3	0	7	3	1	5	3	7	87.92	17.5	2.83	12.87	5.33	4.09	2.92	91.74	80.59	161.85	3.33	71.17	56.61	3.49
3	CAPS-26	Sweet Green	Romansa	5	7	1	7	7	3	1.8	5	4	5	3	0	7	0	1	5	3	5	76	23.58	2.33	13.68	5.16	4.29	2.58	97.93	85.12	0.69	4.27	41.6	48.88	2.18
3	CAPS-27	Sweet Green	Ekstaza	5	5	1	3	5	3	1.8	5	4	3	3	0	7	0.3	1	5	3	5	64.58	22.03	2.58	15.39	4.17	4.36	2.33	82.99	69.98	0.74	4.27	14.07	48.88	2.31
3	CAPS-28	Sweet Green	Vrazhdebski	5	5	1	3	5	3	1	5	4	5	3	0	7	0.3	1	5	3	5	57.75	20.5	2.33	9.74	4.9	3.82	2.83	68.74	58.34	0.52	4.5	29	64.85	3.41
3	CAPS-29	Sweet Green	Kalinkov 800/7	5	3	1	7	5	7	1	5	6	9	7	0	7	7	1	5	3	5	60.42	17.92	2.5	7.26	5.7	3.98	3.33	71.33	60.68	0.57	4.57	36.4	84.29	3.97
3	CAPS-30	Sweet Green	Byal kalinkov	5	3	1	7	7	7	2	5	6	9	7	0	7	3	1	5	3.5	7	67.58	20.42	2.5	8.24	6.19	5.34	3.25	102.29	91.49	0.72	5.9	25.9	85.43	3.73
3	CAPS-31	Sweet Green	Maritsa	7	3	1	7	7	3	1	5	4	7	3.5	0	7	0	1	5	3	5	88.79	19.83	2.67	9.17	4.57	3.81	2.5	60.9	51.01	0.49	4.37	83.63	83.01	4.06
3	CAPS-32	Sweet Green	Kaloyan	7	3	1	7	5	3	1.8	5	4	7.9	3.5	0	7	0	1	5	3	5	81	25.67	3.08	7.5	7.08	3.89	2.75	80.94	69.5	0.69	4.1	54.03	76.4	3.84
2	CAPS-33	Pumpkin Shape	Ratund Shabla	5	5	1	7	5	7	1	5	7	5	5	0	7	0	1	5	7	5	60.92	16.58	2.25	3.9	6.29	5.84	2.67	105.48	86.62	0.48	9.27	230.93	127.55	8.93
1	CAPS-34	Pumpkin Shape	Kambi_K737	5	5	1	7	5	3.7	1	5	7	5	7	0	7	7	1	5	5	3	79.92	22	2.75	5.02	7.98	5.33	3	137.38	120.71	0.37	9.07	218.67	125.02	8.18
2	CAPS-35	Pumpkin Shape	Osmarsko kambe	5	5	1	7	5	7	1	5	7	5	5	0	5	0.3	1	5	5	5	57.92	16.33	2.67	2.05	4.09	4.05	3	35.88	28.38	0.47	8.2	181.83	134.92	7.21
1	CAPS-36	Pumpkin Shape	Kambi_K468	7	5	1	7	5	3	1	5	7	3.5	7	0	7	5	1	5	5	5	87.25	21.33	2.42	4.62	6.48	5.51	3.5	96.39	85.69	0.33	9.6	236.27	164.8	8.49
2	CAPS-37	Pumpkin Shape	Kambi_K730	5	5	1	7	5	3.5	1	5	7	3	5.7	0	7	0	1	5	7	5	79.17	23.58	2.25	4.43	6.68	5.14	2.67	98.59	82.71	0.46	8.97	181.33	146.44	9.61
1	CAPS-38	Pumpkin Shape	Bulgarski ratund	5	3	1	7	5	3	1	5	7	7	7	0	7	7	1	3	7	5	74.67	21.58	2.42	4.12	6.1	5.32	3	106.38	93.61	0.58	7.57	150.9	120.08	7.57
2	CAPS-39	Kapia	Kurtovska kapia 1619	5	5	1	5	5	3	1	5	4	5	3	0	7	3	1	5	5	5	76.08	24.5	2.42	11.12	4.57	3.5	2.58	67.23	55.78	0.45	7.13	135.17	112.78	5.62
2	CAPS-40	Kapia	Kapia UV	5	5	1	7	5	3	1	5	4	5	3	0	7	3	1	5	5	5	74.42	19.17	2.83	12.01	4.54	3.39	2.08	70.21	59.21	0.47	8.23	131.53	154.22	8.52
2	CAPS-41	Kapia	Sofiyska kapia	5	7	1	5	5	3	1	5	4	5	3	0	7	3	1	5	5	5	58.83	20	2.33	11.88	5.02	3.91	2.5	76.43	63.68	0.63	8.23	146.17	104.4	6.24
2	CAPS-42	Kapia	Kapia 1300	5	5	1	3	5	3	1	5	4	5	3	0	7	3	1	5	5	7	61.83	19.83	2.42	12.17	5.51	3.88	2.58	87.3	74.34	1.05	6.53	134.7	89.51	4.76
2	CAPS-43	Kapia	Kurtovska kapia 1	5	5	1	7	5	3	1	5	4	5	3	0	7	0.3	1	5	5	7	64.5	18	2.25	11.59	4.77	3.85	2.92	77.43	63.58	0.72	8.07	114.13	93.6	5.13
2	CAPS-44	Kapia	Delfina	7	7	1	7	5	3	1	5	4	5	3	0	7	3	1	5	5	5	76.67	28	2.75	11.23	4.33	3.52	2.75	100.81	80.96	0.61	7.73	168.5	119.84	6.04
2	CAPS-45	Kapia	Belo uvo	5	5	1	5	5	3	1	5	4	5	3	0	7	3	1	5	5	5	74.58	27.17	2.42	12.93	4.33	3.97	2.08	113.05	97.15	0.69	7.8	160.4	98.07	4.93
2	CAPS-46	Kapia	Prizrenka	7	5	1	7	5	3	1	5	4	5	3	0	7	3	1	5	5	5	77.5	25.42	2.67	12.53	4.18	3.44	2.5	72.09	58.7	0.61	8.87	177.07	133.8	8.36
2	CAPS-47	Kapia	Slonovo uvo	5	5	1	7	5	3	1	5	4	5	3	0	7	0.3	1	5	5	5	80.42	23.83	2.83	12	4.15	3.63	2.42	84.09	70.79	0.51	8.67	151.87	153.57	7.98
2	CAPS-48	Kapia	Palanachko chudo	5	5	1	7	5	3	1	5	4	5	3	0	7	3	1	5	5	5	65.83	24.17	3	12.92	6.31	4.16	2.33	133.88	114.98	0.57	8.63	150.33	105.42	5.96
2	CAPS-49	Kapia	Popovski ednovurh	5	7	1	3	5	3	1	5	4	3	3	0	7	0.3	1	5	5	5	68.33	23.75	2.75	10.76	4.11	3.27	2.25	60.93	47.2	0.57	6.63	131.37	147.58	11.04
2	CAPS-50	Kapia	Kapia Todora	5	5	1	7	5	3	1	5	4	3.5	3	0	7	3	1	5	5.7	5	72.5	23.5	2.33	13.08	2.83	3.11	2.42	67.03	53.71	0.55	8.37	135.67	104.24	5.6
2	CAPS-51	Kapia	Oranzheva kapia	5	5	1	7	5	3	1	3	4	5.7	3	0	7	5	1	5	5	5	50.17	16.17	2.25	13.58	5.93	3.91	2.92	116.5	101.79	0.62	8.4	227.73	137.51	4.72
2	CAPS-52	Kapia	Baldovska kapia	5	7	1	7	5	3	1	5	4	5.7	3	0	7	3	1	5	5	7	83.33	24.17	2.58	10.48	4.79	3.96	2.67	94.06	79.43	0.86	9.43	156.63	145.49	7.34
2	CAPS-53	Kapia	Manolska kapia	5	7	1	5	5	3	1	5	4	7.9	3	0	7	3.5	1	5	3	7	83.83	25.92	2.67	12.35	5.43	3.88	2.5	107.98	91.99	0.86	9	166.6	176.68	8.54
2	CAPS-54	Kapia	Ranna kapia	5	3	1	7	5	3	1	5	4	5	3	0	7	3.5	1	5	5	5	68.58	18.75	2.5	10.72	4.79	4.18	2.83	91.41	77	0.72	8.77	167.07	134.14	7.03
2	CAPS-55	Kapia	Kapia Stryama	5	7	1	7	5	3	1	5	4	5	3	0	7	3.5	1	5	5	5	70.83	21.25	2.75	13.41	5.93	4.62	2.75	129.08	114.02	0.65	9.33	153.3	146.11	6.64
2	CAPS-56	Kapia	Kapia 1300 oranzheva	5	5	1	7	5	5.7	1	3	4	5	3	0	7	3.5	1	5	3	5	61.25	19.08	2.83	12.48	5.51	4.32	3.17	108.83	93.78	0.68	10.07	231.47	160.97	6.55
2	CAPS-57	Kapia	Kapia Byala reka	5	3	1	7	5	3	1	5	4	5	3	0	7	0.3	1	5	3	5	67.42	19.25	2.83	10.17	4.57	4.19	2.75	96.33	81.18	0.61	8.07	169.9	98.6	5.35
6	CAPS-58	Kapia	Dulga kapia	5	7	1	7	5	3	1	5	4.6	5.7	7	0	7	5	1	3	3	3	65.42	19.58	2.5	10.28	4.53	2.91	2.5	78.53	63.65	0.41	11.33	260.8	171.87	9.71
2	CAPS-59	Kapia	Kurtovska kapia	7	5	1	7	5	3	1	5	4	5.7	3.5	0	7	3	1	5	5	5	74.17	25	3	12.93	5.18	4.44	2.5	112.71	95.74	0.56	7.8	150.9	130.03	4.59
2	CAPS-60	Kapia	Kapia edra	5	5	1	7	5	3	1	5	4	5.7	3	0	7	3	1	5	5	5	66.33	23.67	2.5	12.47	5.96	4.44	2.5	139.8	120.79	0.59	8.87	152.8	152.18	6.57
2	CAPS-61	Kapia	Kapia Belozem	5	5	1	7	5	3	1	5	4	5.7	3	0	7	3	1	5	5	5	74	25.75	2.67	12.82	5.63	3.92	2.33	102.69	87.67	0.69	8.67	143.77	88.14	3.55
6	CAPS-62	Paprika	Buketen 3	7	5	4	7	5	7	1	5	4	3	3	0	3	0.3	1	5	3	1	32.5	26.5	1.17	6.73	2.34	1.08	2.75	10.23	7.45	0.11	11.57	249.6	227.81	14.99
6	CAPS-63	Paprika	Buketen 50	7	5	3	7	5	7	1	5	4	3	3	0	5	0.3	1	5	3	3	43.92	28.33	1.83	9.86	3.29	1.79	2.92	21.81	19.03	0.21	10.43	225.07	203.35	10.87
6	CAPS-64	Paprika	Gorogled 6	5	5	1	7	7	7	1	5	4	3.5	3	0	5	3	1	5	7	1	69.33	18.08	2.5	8.72	3.26	1.04	2.33	14.06	11.86	0.11	13.3	168.5	295.84	10.37
6	CAPS-65	Paprika	IZK Rubin	5	5	1	7	7	3	1	5	1	3	3	0	3	0.3	1	5	3.5	1	67.08	22	3	8.74	2.08	1.12	2.5	9.78	8.52	0.18	12.37	166.1	220.63	8.92
6	CAPS-66	Paprika	Mandra K-95	5	7	1	7	7	3	1	5	1	3	3	0	5	3	1	5	3.5	3	82.25	29.5	2.83	12.61	2.35	1.62	3.08	23.58	19.89	0.2	12.43	152.8	192.49	8.73
6	CAPS-67	Paprika	IZK Kalin	5	7	1	3	7	3	1	7	1.6	3	3.7	0	5	0.3	1	5	5.7	3	91.58	29	3.08	7.7	2.64	1.56	3.92	18.27	14.58	0.24	10.73	156.6	212.61	9.09
5	CAPS-68	Pungent	Ratundcheta	7	5.7	1	5	5	7	1	5	3	3.5	5	3	5	0	3	5	3.5	5	82.5	22.92	3	3.18	4.33	3.03	3.33	22.64	17.24	0.72	4.43	9.27	91.43	2.63
4	CAPS-69	Pungent	Vezen_K628	7	5.7	1	3	7	3	1	5	1	3	3	3	7	0.3	1	5	3.5	5	84.83	26.33	2.42	14.52	2.26	2.2	2.25	31.87	25.63	0.65	5.6	15.17	150.8	5.84
4	CAPS-70	Pungent	Kozi rog (P)	7	3.5	1	3	7	3	1	5	1	3	3	5	5	3	3	7	3	9	89.92	29.58	2.58	17.69	2.11	2.23	2.17	30	25.56	1.26	4.03	13.17	52.83	1.58
4	CAPS-71	Pungent	Dzinka	7	7	1	3	5	3	1	5	1	3	3	5	7	0	1	7	3	5	101.67	24.75	2.5	12.61	3.17	2.83	2.08	45.01	37.34	0.72	4.37	11.83	62.33	2.11
4	CAPS-72	Pungent	Pintea	7	7	1	7	5	3	1	5	1	3	3	3	5	5	1	5	3	5	93.92	25.25	2.58	13.32	1.41	2.24	2.08	10.18	7.6	0.4	4.63	46.37	87.08	2.98
4	CAPS-73	Pungent	Dracula	7	5	1	3	7	3	1	5	1	3	3	0.3	5	5	1	5	3	5	86.42	23	2.5	22.75	1.98	2.13	2.25	28.48	25.05	0.67	5.2	82.67	201.02	11.92
4	CAPS-74	Pungent	Bananica №36	7	5	1	3	7	3	1	3	1	1	3	0.3	5	3	3	5	3	7	92.92	20.83	2.67	12.2	1.39	2.02	2.33	28.09	24.61	0.93	4.43	17.4	73.79	2.78
5	CAPS-75	Pungent	89E471	7	7	1	7	7	7	1	5	4	3	3	5	5	0	3	3	3	5	98	27.83	2.75	8.31	2.56	2.19	2.33	18.09	12.37	0.45	4.77	81.93	106.5	4.45
4	CAPS-76	Sweet Green	7125	7	7	1	3	5	3	1	4	4	3	3	0	5	0	1	5	3	5	69.08	19.58	2.75	6.73	2.87	2.86	2.83	22.12	17.19	0.59	8.1	132.3	128.69	4.49
4	CAPS-77	Sweet Green	Oranzhevi sladki ribki	7	7	1	5	5	3	1	3	1	3	5	0	5	3	3	5	3	7	74.08	21.83	2.67	8.85	2.73	2.97	3.08	28.32	24.06	0.61	5.37	12.23	85.14	2.5
4	CAPS-78	Sweet Green	Zhulti sladki ribki	7	7	1	5	7	3	1	2	1	3	5	0	5	0	1	5	3	5	77.33	23.42	2.58	13.4	2.5	2.88	2.25	27.62	22.68	0.6	5.9	32.27	94.13	3.17
4	CAPS-79	Sweet Green	Silvia	7	7	1	3	7	3	1	5	4	5	3	0	7	0	1	7	3	5	89.58	29.17	2.17	15.24	3.9	3.58	2.42	79.8	68.01	0.56	4.6	7.1	66.2	2.81
3	CAPS-80	Sweet Green	Artim	5	0	1	3	5	3	2	5	4.6	5	5.7	0	7	5	1	5	3	7	73.83	20.17	2.83	10.48	6.46	5.53	3.08	127.99	113.4	0.78	3.37	6.83	53.54	2.56
2	CAPS-81	Kapia	Amfora	5	5	1	7	5	3	1	5	4	3	3	0	5	3	1	5	5	5	80.42	26.33	3	9.66	3.86	3.04	2.75	43.94	32.58	0.47	8.57	158.5	156.67	8.11
2	CAPS-82	Kapia	Kapia Parvenets	7	3	1	7	5	3	1	5	4	5	3	0	7	3	1	7	5	5	77	21.83	2.58	12.36	5.7	4.61	3	123.93	103.48	0.65	8.47	162.33	116.67	5.96
2	CAPS-83	Kapia	Zvinishka kapia	7	5	1	3	5	3	1	5	4	5	3	0	7	3	1	5	5	5	70.58	18.92	2.42	11.43	3.96	4.3	2.25	103.8	86.17	0.53	6.77	168.97	111.83	6.23
2	CAPS-84	Kapia	Zubovska kapia	7	5	1	3	5	3	1	3	4	5	3	0	7	3	1	5	5	5	64.67	16	2.58	15.75	4.46	3.7	2.25	84.98	68.92	0.83	9.13	172.33	128.78	6.66
2	CAPS-85	Kapia	Rosenska kapia	7	5	1	5	5	3	1	5	4	5	3	0	7	3	1	5	5	5	65.75	24.58	2.58	13.92	4.18	3.38	2.75	85.63	70.63	0.76	9.43	172.77	135.63	5.7
2	CAPS-86	Kapia	Ayvarka_K838	7	5	1	3	5	3	1	5	4	5	3	0	7	3	1	7	5	5	70.83	20.33	2.58	11.28	5.23	4.05	2.67	108.58	87	0.64	9.43	172.33	154.98	7.89
2	CAPS-87	Kapia	Ivaylovska kapia	7	5	1	3	5	3	1	5	4	5	3	0	7	3	1	5	5	5	71.33	21.5	2.25	13.39	5.86	4.19	2.5	122.39	110.61	0.76	8.87	126.17	106.1	6.1
2	CAPS-88	Kapia	OSPZ 4to	7	3	1	3	5	3	1	5	4	5	3	0	7	5	1	5	5	5	71.5	22.92	2.25	12.9	5.02	3.82	2.17	101.51	87.93	0.88	8.63	115.3	102.36	5.82
2	CAPS-89	Kapia	Alexandru	7	5	1	7	5	3	1	5	4	5	3	0	7	3	1	7	5	5	80.75	21.08	2.33	12.58	4.88	3.57	2.92	93.05	82.89	0.63	8.67	166.33	138.28	5.58
2	CAPS-90	Kapia	Oranzheva kapia (P)	5	5	1	3	5	3	1	5	4	5	3	0	7	3	1	5	5	5	69.75	22.75	2.67	12.98	4.48	3.93	3	101.31	79.54	0.67	8.83	193.07	146.23	6.89
2	CAPS-91	Kapia	Bananica №35	7	3	1	5	5	3	1	3	4	5	3	0	7	3	1	5	5	5	78.83	26.83	2.67	12.06	5.48	4.07	2.58	107.92	84.44	0.38	10.5	213.87	142.88	7.96
3	CAPS-92	Sweet Green	Export	7	3.7	1	7	5	7	1	5	6	9	7	0	7	3	1	7	3	5	70	21.25	2.42	6.44	5.79	4.59	3.42	81.04	67.98	0.64	3.67	11.07	59.59	2.16
3	CAPS-93	Sweet Green	Andreyka	7	5	1	7	5	3.7	2	5	6	7	7	0	7	5	1	7	3	7	73.42	20.17	3	7.69	6.86	4.58	2.92	102.96	88.31	0.57	3.93	19.7	58.77	1.72
3	CAPS-94	Sweet Green	Barbara	7	5	1	7	5	3	2	5	6	5	7	0	7	5	1	5	3	5	67	20.42	2.58	6.68	6.84	4.88	3.33	115.22	100.28	0.57	6	42.17	80.63	4.14
3	CAPS-95	Sweet Green	Belinda	5	7	1	7	5	7	2	5	6	7	7	0	7	3	1	5	3	5	73	20.25	2.58	7.39	6.38	5.11	3.08	99.39	88.88	0.54	4.83	104.5	82.6	3.73
1	CAPS-96	Pumpkin Shape	Splendid	5	5	1	7	5	5	1	5	7	7	7	0	7	7	1	7	5	5	70.67	17.58	2.58	3.21	6.94	5.57	3	93.36	75.82	0.62	7.63	127.87	138.1	9.06
1	CAPS-97	Pumpkin Shape	Zelen Ratund	7	3.7	1	7	5	5	1	5	7	7	7	0	7	7	1	7	5	5	82.58	22.17	2.67	5.26	7.38	4.83	2.92	137.41	121.49	0.25	7.9	159.47	116.56	4.9
1	CAPS-98	Pumpkin Shape	Bukur	7	3.7	1	7	5	5	1	5	7	5	7	0	7	7	1	7	7	5	77.83	23.75	2.67	4.53	8.64	5.72	3.33	145.48	123.7	0.47	8.43	151.37	112.99	5.41
4	CAPS-71A	Pungent	Dzinka_A	7	5	1	5	5	3	2	5	1	1	3	5	5	0	1	7	3	7	83.75	22.5	2.25	15.92	2.44	2.58	2.33	48.06	41.27	0.64	4.4	28.37	69.81	3.1
4	CAPS-79A	Sweet Green	Silvia_A	7	5	1	3	7	3	1.8	5	4	5	3	0	7	0	1	7	3	5	72.08	29.17	2.83	12.58	4.24	3.55	2.83	74.73	62.48	0.6	4.85	86.6	73.03	3.34
1	CAPS-97A	Pumpkin Shape	Zelen Ratund_A	7	5	1	3	5	5	1	9	7	7	7	0	7	7	1	7	5	5	77.67	26.5	2.42	4.02	6.67	5.42	3.08	121.84	102.38	0.43	7.87	160.43	117.08	4.66
1	CAPS-101	Pumpkin Shape	Kambi_B1E0021	7	7	1	7	5	3	1	5	7	9	7	0	7	7	1	5	5	5	75	26.67	2.67	3.42	7.61	5.14	3.08	124.64	108.52	0.5	7.07	146.87	126.42	5.29
2	CAPS-102	Kapia	Kapia_B1E0041	7	5	1	7	5	3	1	5	4	5	3	0	7	3	1	5	5	5	75	25	2.75	12.93	6.02	4.79	2.33	105.22	89.39	0.55	9.2	144.17	160.1	11.38
1	CAPS-103	Pumpkin Shape	Kambi_B1E0059	7	5	1	7	5	5	1	5	7	7	7	0	9	7	1	5	5	5	72.08	22.08	2.75	4.48	8.58	5.96	3.25	151.82	131.57	0.5	7.63	192.03	136.22	9.55
1	CAPS-104	Pumpkin Shape	Kambi_B1E0061	7	5	1	5	5	5	1	5	7	7	7	0	7	7	1	5	5	5	82.92	21.67	2.42	4.06	8.08	5.71	3.17	148.11	130.28	0.59	7.17	164.3	115.9	8.31
1	CAPS-105	Pumpkin Shape	Kambi_B1E0062	7	5	1	7	5	5	1	5	7	7	7	5	7	7	1	5	5	5	80.42	23.33	2.67	4.35	7.59	6.66	3.08	129.59	110.31	0.65	7.17	161.03	111.67	4.71
1	CAPS-107	Pumpkin Shape	Kambi_B0E0312	7	3	1	7	5	5	1	5	7	7	7	0	7	7	1	5	5	5	66.67	19.83	2.42	4.29	7.55	4.57	3.17	118.33	101.15	0.49	7.63	142.5	139.3	13.84
4	CAPS-108	Sweet Green	Edri dalgi	7	7	1	3	7	3	1	5	4	3	3	0	7	5	1	5	3	5	86.25	25.67	2.67	19.04	2.92	2.3	2.25	44.48	36.63	0.52	6.33	113.8	112.17	6.03
5	CAPS-109	Pungent	Chorbadzhiyski_B0E0321	7	7	1	5	7	7	1	5	1	3	3	5	5	0	3	5	3	5	85.17	23.5	2.75	15.23	1.57	1.85	2	18.81	15.48	0.57	7.97	137	161.91	12.09
5	CAPS-110	Pungent	Topcheta_B0E0324	5	5	1	7	3	7	8	5	3	5	5	7	1	0	7	5	3	1	43.75	10.08	4.92	1	1.02	1.11	2.75	0.68	0.47	0.17	6.83	11.17	210.4	12.38
5	CAPS-110A	Pungent	Topcheta_B0E0324_A	5	5	1	7	5	7	1	5	4	5	5	7	1	0	7	5	3	3	65.17	14.17	4.17	2.72	1.38	1.44	2.67	2.31	1.59	0.26	6.9	123.53	179.66	12.15
5	CAPS-111	Pungent	Shipka_B0E0326	7	5	1	5	5	3	8	5	4	5	3	5	5	0	3	5	3	5	60.42	20.5	2.67	5.19	2.57	2.21	2.58	11.82	8.31	0.46	4.4	149.63	126.76	9.64
5	CAPS-112	Pungent	Ribki_B1E0013	7	7	1	5	7	3	1	5	1	1	3	5	5	3	3	3	3	5	89.33	20.5	2.42	9.88	1.81	2.28	2.08	19.56	15.55	0.46	6.77	136.47	118.33	6.07
5	CAPS-113	Pungent	Rogovidni_B1E0042	7	7	1	3	7	3	1	5	1	3	3	5	3	0	3	3	3	5	83.33	25.92	2.92	7.8	1.53	1.83	2.08	9.16	6.85	0.43	6.13	135.87	112.13	7.79
5	CAPS-114	Pungent	Rozichki	7	5	1	7	5	3	8	5	7	5	5	5	3	5	3	3	3	3	77.5	22.33	2.67	2.83	2.85	2.2	2.75	8.8	6.12	0.33	5.53	141.3	168.54	8.77
5	CAPS-115	Pungent	Chereshki_B2E0069	7	7	1	7	5	3	1	5	3	5	5	5	5	0	1	3	3	3	77.92	21.17	2.67	2.76	4.08	3.78	2.58	23.08	15.83	0.39	6.2	87.7	128.65	5.75
5	CAPS-116	Pungent	Kapia_B2E0070	7	7	1	5	7	3	1	5	4	5	3	5	3	0	3	3	3	5	85.42	22.25	2.67	4.2	2.35	2.14	2.42	8.86	4.63	0.42	5.3	46.17	152.71	9.05
4	CAPS-117	Pungent	Chorbadzhiyski_B1E0240	7	3	1	5	7	3	1	5	4	3	3	5	5	3	1	5	3	5	73.75	20.5	2.58	17.25	2.47	2.02	2.33	28.93	24.55	0.57	5.93	74.53	95.71	6.2
4	CAPS-117A	Pungent	Chorbadzhiyski_B1E0240_A	7	7	1	5	5	3	2	3	4	5	3	5	7	5	1	5	3	5	65.67	19.83	2.67	16.42	3.23	2.74	2.17	42.47	36.14	0.77	4.23	103.23	74.62	4.72
4	CAPS-118	Pungent	Sivria_B1E0241	7	3	1	5	7	3	1	5	4	3	3	5	5	5	3	5	3	5	72.5	27.25	2.75	15.2	2.77	2.5	2.25	31.13	26.77	0.71	6.2	58.77	127.85	7.08
4	CAPS-119	Pungent	Vezen_B1E0242	7	7	1	5	7	3	1	5	4	3	3	5	7	3	1	5	3	5	72.5	23.17	2.83	15	2.69	2.94	2.42	40.16	31.37	0.49	7.03	71.63	120.75	5.66
4	CAPS-120	Pungent	Vezen_B1E0245	7	7	1	5	7	3	1	5	4	3	3	3	5	3	1	5	3	5	84.83	29	2.58	16.62	2.72	2.09	2.42	36.79	28.91	0.49	7.1	20.37	151.17	10.67
4	CAPS-121	Pungent	Rogovidni_B1E0248	7	5	1	5	7	3	1	5	4	3	3	5	7	3	1	5	3	5	75.67	24.58	2.58	17.34	2.7	2.51	2.5	41.75	33.88	0.47	8.63	64.2	129.89	9
3	CAPS-121A	Sweet Green	Rogovidni_B1E0248_A	7	7	1	5	5	3	1	5	6	5	5	0	7	3	1	5	3	5	72.08	23.17	2.58	7.21	5.69	5.03	2.58	85.72	72.03	0.67	4.4	15.47	77.43	3.44
2	CAPS-122	Kapia	Kapia_B1E0250	5	5	1	5	5	3	1	5	4	7	3	0	7	5	1	5	5	5	77.08	27.92	3	12.83	6.88	4.71	2.33	131.69	117.81	0.56	9.27	154.47	133.01	5.47
4	CAPS-123	Pungent	Sivria_B1E0257	7	5	1	7	7	3	1	5	1	5	3	5	7	3	1	5	3	5	84	27.33	2.67	15.6	3.28	2.42	2.42	48.99	40	0.52	5.77	38.13	101.32	4.41
5	CAPS-124	Pungent	Shipka_B1E0257	7	7	1	7	5	7	1	2	1	3	3	5	5	0	3	3	3	3	66.08	20.67	2.75	10.51	1.56	2.09	2	12.17	9.77	0.35	6.97	178.3	162.83	15.86
5	CAPS-125	Pungent	Buketen	7	5	1	7	7	7	8	5	1	3	3	5	3	3	5	5	3	5	69.58	19.17	2.75	10.99	0.94	1.51	2.08	6.55	5.48	0.51	6.33	127.53	161.94	12.62
5	CAPS-126	Pungent	Topcheta_B1E0271	7	7	1	7	5	3	1	5	3	5	5	5	5	0	3	5	3	5	80	25.83	2.5	3.31	3.32	3.43	2.67	18.75	12.04	0.37	7.33	85.7	162.37	6.17
1	CAPS-127	Pumpkin Shape	Kambi_B1E0272	7	5	1	5	5	5	1	5	7	5	5	5	7	3	1	7	5	5	70.83	22.92	2.5	3.44	6.48	5.75	3.5	99.47	78.3	0.47	6.87	124.57	133.31	12.91
5	CAPS-128	Pungent	Kambi_B1E0280	7	7	1	5	5	3	1	5	3	5	5	5	5	0	3	5	3	5	88.33	27.17	2.42	2.23	3.68	2.94	2.67	16.68	10.38	0.45	6.97	180	115.35	8.09
2	CAPS-129	Kapia	Kapia_B2E0034	7	5	1	5	5	3	1	5	4	5	3	0	7	5	1	5	5	5	64.17	23.75	2.67	12.93	6.14	4.37	2.17	122.53	108.08	0.7	8.8	164.27	146.54	5.81
4	CAPS-130	Pungent	Ribki_B2E0035	7	7	1	5	5	3	1	5	1	1	3	5	5	3	1	5	3	5	94.17	25.42	2.75	9.75	1.69	2.42	2.25	23.08	17.51	0.44	6.43	77.4	101.05	5.8
1	CAPS-131	Pungent	Kambi_B2E0040	5	5	1	7	5	5	1	5	7	7	7	0	7	7	1	5	5	5	74.58	20.42	2.58	4.13	7.54	5.83	2.83	128.85	115.98	0.49	7.6	182.23	136.94	6.03
4	CAPS-132	Pungent	Chorbadzhiyski_B2E0041	7	5	1	5	7	3	1	5	1	3	3	5	5	3	1	5	3	5	72.08	22.92	2.5	18.11	2.58	2.49	2.25	37.93	31.98	0.46	4.87	131.87	77.06	5.5
5	CAPS-133	Sweet Green	Konusovidni	7	7	1	7	5	7	8	5	6	9	7	0	7	3	1	5	3	5	75.83	22.5	2.83	8.13	5.22	3.79	3.08	61.88	51.63	0.62	15.27	224.33	277.34	21.76
4	CAPS-133A	Kapia	Konusovidni_A	5	7	1	3	5	3	1	5	4	7	7	0	7	5	1	5	5	5	76.67	29	2.42	10.64	4.75	2.72	2.17	49.64	37.7	0.41	4.2	32.4	64.86	3.61
3	CAPS-134	Sweet Green	Kalinkov_B2E0048	5	7	1	7	7	7	2	5	6	9	7	0	7	3	1	7	3	5	70.42	20.42	2.58	7.65	6.03	4.42	3.25	87.06	77.85	0.69	4.3	75.67	80.11	4.04
3	CAPS-135	Sweet Green	Kalinkov_B2E0049	7	7	1	7	5	7	2	5	6	7	7	5	7	3	1	5	3	5	81.67	27.5	2.67	7.38	6.22	4.05	3.33	90.57	78.9	0.52	4.57	125.87	73.53	5.44
5	CAPS-135A	Pumpkin Shape	Kalinkov_B2E0049_A	5	7	1	5	5	3	8	5	7	5	5	0	7	3	1	5	5	5	74.58	20.42	3	2.87	4.62	5.92	3.58	46.98	39.39	0.41	8.33	194.2	175.41	20.21
3	CAPS-136	Sweet Green	Kambi_B2E0050	7	5	1	7	5	3	1	5	6	5	5	0	7	3	1	5	3	5	75	24.42	2.67	8.31	4.76	4.03	2.42	53.72	43.01	0.64	5.47	103.2	87.62	4.08
5	CAPS-137	Pungent	Shipka_B1E0491	7	7	1	3	7	3	1	5	1	3	3	5	3	3	3	5	3	3	89.17	26.92	2.83	8.77	1.22	1.64	2.33	6.82	5.33	0.34	7.37	108.63	182.5	11.34
6	CAPS-138	Kapia	Kapia_B1E0492	7	7	1	5	5	5	1	5	4	7	3	0	7	5	1	5	3	3	77.08	30	2.83	10.82	5.08	2.23	2.08	47.93	36.46	0.28	18.07	182.23	414.78	26.85
5	CAPS-139	Pungent	Shipka_B1E0494	7	7	1	5	7	3	1	5	1	3	3	5	5	0	3	3	3	5	64.58	23.42	2.75	7.48	2.2	2.13	2.33	12.95	8.74	0.5	7.17	137.9	144.16	10.27
6	CAPS-140	Kapia	Kapia_B1E0501	7	5	1	7	5	3	1	5	4	5	3	0	7	5	1	3	5	3	87.25	31.17	2.42	12.5	3.62	2.58	2.5	48.23	37.96	0.24	12.47	187.97	230.24	17.08
2	CAPS-141	Kapia	Kapia_B1E0504	7	3	1	5	5	3	1	5	4	7	3	0	7	3	1	5	5	5	75	28.75	2.83	13.26	6.26	4.07	2.58	138.6	124.44	0.55	8.87	165.4	143.56	5.65
2	CAPS-142	Kapia	Kalinkov_B1E0525	7	3	1	7	5	3	1	5	4	7	3	0	9	3	1	5	5	5	84.58	26.25	2.92	13.57	7.37	4.66	2.33	178.48	157.52	0.67	8.73	140.9	151.67	8.39
3	CAPS-143	Sweet Green	Kalinkov_B1E0532	7	7	1	5	5	3	1	5	6	7	7	0	7	5	1	5	3	3	83.33	26.08	2.92	7.31	5.14	2.62	3.33	53.68	43.18	0.37	5.53	17.5	106.46	4.67
6	CAPS-143A	Kapia	Kalinkov_B1E0532_A	7	7	1	3	5	3	1	5	4	5	3	0	7	5	1	5	3	5	90.42	28.75	2.58	11.98	4.84	2.84	2.58	61.84	46.22	0.45	12.53	183.6	229.13	16.63
4	CAPS-144	Pungent	Rogovidni_B1E0533	7	5	1	5	7	3	1	5	1	3	3	5	5	3	3	5	3	5	77.08	24.42	2.5	15.83	1.48	1.89	2	15.34	13.2	0.42	5.53	135.57	165.71	10.27
6	CAPS-145	Kapia	Gorogled	7	7	1	7	5	3	1	7	4	5	3	0	7	5	1	5	5	3	74.33	28.17	2.75	11.8	4.63	2.78	2.17	56.44	44.08	0.33	13.83	177.73	185.22	11.96
3	CAPS-146	Sweet Green	Pt 443	5	7	1	7	5	7	1	5	6	7	7	0	7	5	1	5	3	5	74.17	22.08	2.92	7.53	6.2	3.48	3.58	76.38	65.3	0.62	4.3	33.37	86.38	3.73
3	CAPS-147	Sweet Green	Pt 451	5	5	1	7	5	7	1	5	6	7	7	0	7	7	1	7	3	5	76.25	22.08	3	7.63	6.64	3.35	3.58	98.69	83.61	0.54	3.93	8.97	61.44	1.91
3	CAPS-148	Sweet Green	Pt 452	7	7	1	7	5	3	1	5	6	7	7	0	7	5	1	7	3	5	92.08	24.58	3	7.44	6.23	3.81	3.25	81.27	68.45	0.67	4.13	4.77	69.36	2.65
4	CAPS-149	Sweet Green	Krusnica	7	5	1	5	7	3	1	5	1	3	3	0	5	7	1	7	3	5	83.75	26.67	2.33	16.6	2.63	2.47	2.83	35.13	26.89	0.43	5.1	8.6	115.95	7.05
4	CAPS-149A	Pungent	Krusnica_A	7	5	1	5	7	3	1	5	1	3	3	3	5	5	1	5	3	5	87.5	23.58	2.67	16.97	2.54	2.72	2.67	33.8	27.17	0.45	4.47	9.47	103.38	6.37
2	CAPS-150	Kapia	Rotund zuti	7	5	1	5	5	3	1	5	4	7	5	0	7	3	1	5	5	5	64.17	20.83	2.42	10.05	5.19	3.85	2.83	75.09	63.73	0.6	8.97	161.57	152.59	12.08
6	CAPS-151	Kapia	94601049	7	7	1	7	5	3	1	5	4	7	3	5	7	3	1	5	5	3	61.92	22.75	2.75	11.86	5.49	3.21	2.92	85.5	72.97	0.31	11.53	229.27	237.67	10.39
1	CAPS-151A	Pumpkin Shape	94601049_A	3	5	1	5	5	3	1	3	7	5	7	0	7	5	1	5	5	5	68.33	18.33	2.83	2.87	6.18	5.28	2.75	68.86	57.86	0.54	7.43	199.1	152.94	9.71
2	CAPS-151B	Kapia	94601049_B	7	7	1	7	5	3	1	5	4	7	3	0	7	5	1	5	5	5	57.5	20	2.67	12.88	6.16	4.63	2.67	111.02	94.87	0.67	7.97	152.87	155.58	6.8
5	CAPS-152	Pungent	Kambi_B1E0301	7	5	1	3	7	3	2	5	4	3	3	5	5	0	3	5	3	3	67.08	25.83	2.67	6.44	2.73	2.69	2.08	14.73	9.93	0.39	4.23	102.33	136.86	8.92
4	CAPS-153	Pungent	Kapia_B1E0061	7	5	1	3	7	3	1	5	1	3	3	5	7	3	1	3	3	5	80.83	26.08	2.58	17.63	3.68	3.33	2.25	65.08	52	0.61	5.7	18.93	99.19	6.03
4	CAPS-154	Sweet Green	Ajvarka_B1E0318	7	5	1	3	7	3	1	5	4	5	3	3	7	3	1	5	3	5	81.25	31.5	2.5	18.17	2.91	2.43	2.17	48.89	40.23	0.74	4.47	37.7	82.19	5.51
4	CAPS-155	Pungent	Kozi rog_B1E0320	7	5	1	3	7	3	1	5	1	3	3	5	7	3	1	5	3	5	82.92	25.42	2.67	15.64	3.13	3.17	2.17	54.82	43.31	0.66	5.6	29.8	102.13	6.33
4	CAPS-156	Sweet Green	White_B1E0321	7	5	1	3	7	3	1	5	4	5	3	0	7	3	1	5	3	7	77.92	31.25	2.58	14.79	3.9	2.94	2.08	73.33	59.53	0.95	4.27	14.03	74.21	3.85
2	CAPS-157	Kapia	Kapia_B1E0327	7	5	1	7	5	3	1	5	4	5	3	0	9	5	1	5	5	5	87.92	29.58	2.75	15.18	6.5	4.48	2.25	180.64	160.58	0.62	8.63	145.07	123.48	7.39
4	CAPS-158	Pungent	Kozi rog_B1E0330	7	5	1	3	7	3	1	5	4	3	3	5	7	3	1	5	3	3	88.75	30.42	2.67	13.67	3.39	2.85	2.17	43.72	33.7	0.33	7.5	110.37	110.61	6.49
2	CAPS-159	Kapia	Piza	7	5	1	5	5	3	1	5	4	5	3	0	7	5	1	5	5	5	68.75	25.83	2.75	12.38	3.78	3.38	2.25	54.76	45.53	0.4	8.5	168.63	149.76	9.55
3	CAPS-160	Sweet Green	Baburi_B1E0372	7	7	1	7	5	3	1	5	6	7	7	0	7	3	1	5	3	5	87.92	23.75	2.5	6.78	6.06	3.76	3.08	74.62	63.75	0.53	4.07	124.27	76.82	2.56
3	CAPS-161	Sweet Green	Kapia_B1E0373	7	3	1	5	5	3	1	5	6	7	7	0	7	5	1	5	3	5	82.5	24.17	2.75	7.08	5.03	3.33	3.42	56.58	46.23	0.53	4.03	197.23	77.21	4.91
2	CAPS-162	Kapia	B1E0378	7	3	1	3	7	3	1	5	4	5	3	0	7	3	1	5	5	5	82.08	26.67	2.58	16.27	5.11	4.02	2.33	99.67	86.94	0.6	9.77	146.9	154.54	5.64
1	CAPS-163	Pumpkin Shape	Kamba_B1E0405	7	7	1	7	5	7	1	5	7	7	7	0	7	7	1	5	5	5	69.17	17.92	2.92	4.08	7.68	5.65	3.17	120.16	105.33	0.74	6.77	152.3	131.49	5.41
1	CAPS-164	Pumpkin Shape	Kamba_B1E0410	7	5	1	7	5	3	1	5	7	7	7	0	7	7	1	5	5	3	88.75	22.92	3	3.63	7.88	5.49	2.75	123.58	109.73	0.37	8.03	172.97	162.53	16.08
1	CAPS-165	Pumpkin Shape	Babura_B1E0413	5	5	1	5	7	7	1	5	7	5	7	0	7	7	1	5	5	5	73.33	23.33	2.92	4.17	7.05	5.17	3.17	103.46	86.62	0.57	7.37	178.93	121.42	11.45
4	CAPS-166	Sweet Green	Chorbadzhiyski_B1E0301	7	5	1	3	7	3	1	5	1	3	3	0	5	5	1	5	3	5	75.42	25.25	2.42	22.67	2.12	2.09	2.17	29.29	24.88	0.64	4.7	273.47	102.08	3.75
2	CAPS-168	Kapia	Rabesta kapia	5	3	1	7	5	3	1	5	4	5	3	0	7	3	1	5	5	5	62.92	22.08	2.83	13.33	4.92	3.65	3	80.16	69.15	0.48	8.7	168.1	181.58	8.91
1	CAPS-169	Pumpkin Shape	Kambi_B0E0334	7	7	1	7	5	3	1	5	7	7	7	0	7	7	1	5	5	5	86.67	24.17	3.25	3.91	7.69	5.31	3.25	121.01	107.06	0.64	7.93	177.87	162.39	6.63
6	CAPS-171	Kapia	Selska kapia_BE04019	7	5	1	3	5	3	1	5	4	3	7	0	7	5	1	5	5	3	79.17	23.75	2.67	12.38	4.26	2.31	2.67	50.9	40.03	0.37	12.5	150.7	218.75	15.46
6	CAPS-173	Kapia	Selska kapia_B4E0023	7	7	1	7	5	7	1	5	4	5	3	0	7	5	1	5	3	3	75.42	27.92	2.58	10.43	4.42	2.33	2.25	44.58	32.38	0.35	16.1	201.8	272.36	18.84
5	CAPS-174	Pungent	Cherna shipka	1	3	7	3	1	5	1	3	3	5	5	0	3	5	3	3	73.58	28.75	2.67	7.18	1.97	1.82	2.17	10.6	7.05	0.38	7	150.2	157.6	7.73
