# Supplementary material for: A step towards Balkan Capsicum annuum L. core collection: Phenotypic and biochemical characterization of 180 accessions for agronomic, fruit quality, and virus resistance traits
Source: PLoS One. 2020 Aug 17;15(8):e0237741. doi: 10.1371/journal.pone.0237741 (PMC7430755; doi:10.1371/journal.pone.0237741)
Supplement: S8 Table — (XLSX) [file pone.0237741.s012.xlsx]

## Sheet: S8 Table
S8 Table. PCA Eigenvalue, contribution of each PC % Variance, and % Cumulative Variance
PC	Eigen value	Variance (%)	Cumulative Variance (%)
1	8.0359	25.1122	25.1122
2	4.17587	13.0496	38.1618
3	3.57496	11.1717	49.3336
4	1.91349	5.97967	55.3132
5	1.616	5.05002	60.3632
6	1.29706	4.05332	64.4166
7	1.0924	3.41376	67.8303
8	1.03027	3.21959	71.0499
9	0.911633	2.84885	73.8988
10	0.88692	2.77162	76.6704
11	0.816119	2.55037	79.2207
12	0.748863	2.3402	81.561
13	0.693025	2.1657	83.7267
14	0.62953	1.96728	85.6939
15	0.592459	1.85143	87.5454
16	0.547882	1.71213	89.2575
17	0.481035	1.50323	90.7607
18	0.459316	1.43536	92.1961
19	0.375741	1.17419	93.3703
20	0.343553	1.0736	94.4439
21	0.292159	0.912997	95.3569
22	0.278848	0.8714	96.2283
23	0.268144	0.837949	97.0662
24	0.205306	0.641583	97.7078
25	0.171476	0.535864	98.2437
26	0.153544	0.479825	98.7235
27	0.134626	0.420705	99.1442
28	0.105608	0.330026	99.4742
29	0.0677376	0.21168	99.6859
30	0.0643818	0.201193	99.8871
31	0.0348991	0.10906	99.9962
32	0.00122515	0.00382858	100
