# Supplementary material for: A step towards Balkan Capsicum annuum L. core collection: Phenotypic and biochemical characterization of 180 accessions for agronomic, fruit quality, and virus resistance traits
Source: PLoS One. 2020 Aug 17;15(8):e0237741. doi: 10.1371/journal.pone.0237741 (PMC7430755; doi:10.1371/journal.pone.0237741)
Supplement: S9 Table — (XLS) [file pone.0237741.s013.xls]

## Sheet: S9 Table
S9 Table. Variable contribution and correlation coefficient (R) of first five principle components (PC)
		Variable Contribution						Correlation Coefficient
Character	Code	PC1	PC2	PC3	PC4	PC5		PC1	PC2	PC3	PC4	PC5
Plant Growth Habit	PGH	0.399772	0.946171	2.19403	14.5	0.825		-0.179	-0.199	0.28	0.527	-0.115
Nodal Anthocyanin Color	NA.	0.700866	1.39072	0.0942111	7.48	0.00288		-0.237	0.241	0.058	0.378	0.007
Number of Flowers	NF	0.0703608	1.5751	1.79975	1.32	38		-0.075	0.256	0.254	-0.159	-0.784
Pedicel Position	PP	1.07288	3.99994	1.89264	1.66	1.09e-08		0.294	0.409	-0.26	-0.178	0
Calyx Marginal Shape	CMS	3.25241	2.52986	0.532116	3.34	0.333		-0.511	-0.325	0.138	0.253	-0.073
Fruit Position	FP	0.0756876	7.754	2.60242	0.136	6.19		0.078	0.569	-0.305	0.051	-0.316
Immature Fruit Color	IFC	0.188722	3.66108	1.68629	0.00223	1.88		-0.123	0.391	-0.246	-0.007	0.174
Mature Fruit Color	MFC	0.0415381	0.0956494	0.0221015	2.87	0.00366		0.058	0.063	0.028	0.234	-0.008
Fruit Shape	FS	7.99078	1.69292	1.46815	0.828	0.489		0.801	0.266	-0.229	0.126	-0.089
Fruit Shape at pedicel Attachment	FS_PA	6.91894	0.513663	1.13548	1.27	0.000122		0.746	0.146	-0.201	0.156	-0.001
Fruit Shape at Blossom End	FS_BE	3.8245	2.23932	6.04943	9.54	1.15		0.554	0.306	-0.465	0.427	-0.136
Pungency	PUN	5.39348	0.50867	1.9116	3.47	0.599		-0.658	0.146	-0.261	0.258	0.098
Fruit Size	F_Size	6.63455	4.25001	2.53664	0.0813	0.0773		0.73	-0.421	0.301	0.039	0.035
Fruit Cross-Sectional Corrugation	FCSC	4.21621	0.0175715	0.235027	5.75	0.776		0.582	-0.027	0.092	0.332	0.112
Fruit Set	F_Set	4.39535	3.84894	4.92813	0.158	1.85		-0.594	0.401	-0.42	-0.055	0.173
Flowering Earliness	FE	2.01608	1.51538	0.0657324	1.7	2.45		0.403	-0.252	0.048	0.18	-0.199
Maturity Earliness	ME	3.2647	0.906651	1.61978	3.51	3.17		0.512	0.195	0.241	-0.259	0.226
Fruit Yield	Yield	0.540418	9.97938	1.69954	0.949	0.606		0.208	-0.646	-0.246	-0.135	0.099
Plant Height	PH	0.458277	2.09646	0.418337	17.6	6.15		-0.192	-0.296	-0.122	0.58	0.315
Stem Height	SH	0.183788	2.37818	6.66274	14.8	0.568		-0.122	-0.315	0.488	0.532	-0.096
Embranchment	Emb	0.0490562	1.60251	3.66246	0.0744	24.3		-0.063	0.259	-0.362	0.038	0.627
Fruit Length	FL	0.784546	10.1101	6.07626	2.25	0.462		-0.251	-0.65	0.466	-0.207	0.086
Fruit Width	FW	11.5539	0.0309987	0.0286512	0.491	0.0064		0.964	-0.036	-0.032	0.097	0.01
Fruit Wall Thickness	FWT	9.88438	0.462701	0.482204	0.000981	0.214		0.891	-0.139	-0.131	-0.004	0.059
Locules	Loc	3.79196	1.72531	4.46818	1.9	2.69		0.552	0.268	-0.4	0.19	-0.209
Fruit Weight	F_Weight	10.0192	1.38069	0.282034	0.273	0.819		0.897	-0.24	0.1	-0.072	0.115
Usable Part	U_Part	9.89253	1.3605	0.201205	0.321	0.809		0.892	-0.238	0.085	-0.078	0.114
Productivity	Prod	0.0213125	0.344956	0.446506	1.83	0.469		0.041	-0.12	-0.126	-0.187	0.087
Brix	Brix	0.769198	5.4167	15.7308	0.0265	1.19		0.249	0.476	0.75	0.023	0.139
Vitamin C	Vit_C	1.58356	5.23893	9.08272	0.739	0.317		0.357	0.468	0.57	-0.119	0.072
GAE	GAE	0.00355798	10.3301	11.726	0.383	1.73		-0.017	0.657	0.647	0.086	0.167
Fe	Fe	0.00750069	10.0968	8.25882	0.732	1.85		-0.025	0.649	0.543	0.118	0.173
